# Supplementary material for: Climate adaptation through farmer choice: Understanding preferences for rice varieties in coastal Bangladesh
Source: PLoS One. 2026 Apr 29;21(4):e0347541. doi: 10.1371/journal.pone.0347541 (PMC13128132; doi:10.1371/journal.pone.0347541)
Supplement: S1 File — Contains the dataset used in the choice modelling analysis, including all variables and observations. (XLSX) [file pone.0347541.s001.xlsx]

## Sheet: Sheet1
id	CM_Block	Set	Alt	Choice	CM_choice1	CM_choice2	CM_choice3	CM_choice4	alta.yeild	alta.seed	alta.labour	alta.seedprice	alta.pricep
5	1	1	1	1	1	2	2	1	10	0	-10	5	2
5	1	1	2	0	1	2	2	1	-5	1	20	20	5
5	1	1	3	0	1	2	2	1	0	0	0	0	0
5	1	2	1	0	1	2	2	1	0	0	10	20	5
5	1	2	2	1	1	2	2	1	5	2	0	5	2
5	1	2	3	0	1	2	2	1	0	0	0	0	0
5	1	3	1	0	1	2	2	1	-5	2	0	15	2
5	1	3	2	1	1	2	2	1	10	2	10	10	5
5	1	3	3	0	1	2	2	1	0	0	0	0	0
5	1	4	1	1	1	2	2	1	5	1	-10	20	0
5	1	4	2	0	1	2	2	1	0	2	20	5	10
5	1	4	3	0	1	2	2	1	0	0	0	0	0
8	1	1	1	1	1	1	1	1	10	0	-10	5	2
8	1	1	2	0	1	1	1	1	-5	1	20	20	5
8	1	1	3	0	1	1	1	1	0	0	0	0	0
8	1	2	1	1	1	1	1	1	0	0	10	20	5
8	1	2	2	0	1	1	1	1	5	2	0	5	2
8	1	2	3	0	1	1	1	1	0	0	0	0	0
8	1	3	1	1	1	1	1	1	-5	2	0	15	2
8	1	3	2	0	1	1	1	1	10	2	10	10	5
8	1	3	3	0	1	1	1	1	0	0	0	0	0
8	1	4	1	1	1	1	1	1	5	1	-10	20	0
8	1	4	2	0	1	1	1	1	0	2	20	5	10
8	1	4	3	0	1	1	1	1	0	0	0	0	0
14	1	1	1	1	1	1	2	1	10	0	-10	5	2
14	1	1	2	0	1	1	2	1	-5	1	20	20	5
14	1	1	3	0	1	1	2	1	0	0	0	0	0
14	1	2	1	1	1	1	2	1	0	0	10	20	5
14	1	2	2	0	1	1	2	1	5	2	0	5	2
14	1	2	3	0	1	1	2	1	0	0	0	0	0
14	1	3	1	0	1	1	2	1	-5	2	0	15	2
14	1	3	2	1	1	1	2	1	10	2	10	10	5
14	1	3	3	0	1	1	2	1	0	0	0	0	0
14	1	4	1	1	1	1	2	1	5	1	-10	20	0
14	1	4	2	0	1	1	2	1	0	2	20	5	10
14	1	4	3	0	1	1	2	1	0	0	0	0	0
20	1	1	1	1	1	3	1	2	10	0	-10	5	2
20	1	1	2	0	1	3	1	2	-5	1	20	20	5
20	1	1	3	0	1	3	1	2	0	0	0	0	0
20	1	2	1	0	1	3	1	2	0	0	10	20	5
20	1	2	2	0	1	3	1	2	5	2	0	5	2
20	1	2	3	1	1	3	1	2	0	0	0	0	0
20	1	3	1	1	1	3	1	2	-5	2	0	15	2
20	1	3	2	0	1	3	1	2	10	2	10	10	5
20	1	3	3	0	1	3	1	2	0	0	0	0	0
20	1	4	1	0	1	3	1	2	5	1	-10	20	0
20	1	4	2	1	1	3	1	2	0	2	20	5	10
20	1	4	3	0	1	3	1	2	0	0	0	0	0
22	1	1	1	1	1	3	2	3	10	0	-10	5	2
22	1	1	2	0	1	3	2	3	-5	1	20	20	5
22	1	1	3	0	1	3	2	3	0	0	0	0	0
22	1	2	1	0	1	3	2	3	0	0	10	20	5
22	1	2	2	0	1	3	2	3	5	2	0	5	2
22	1	2	3	1	1	3	2	3	0	0	0	0	0
22	1	3	1	0	1	3	2	3	-5	2	0	15	2
22	1	3	2	1	1	3	2	3	10	2	10	10	5
22	1	3	3	0	1	3	2	3	0	0	0	0	0
22	1	4	1	0	1	3	2	3	5	1	-10	20	0
22	1	4	2	0	1	3	2	3	0	2	20	5	10
22	1	4	3	1	1	3	2	3	0	0	0	0	0
27	1	1	1	1	1	2	2	1	10	0	-10	5	2
27	1	1	2	0	1	2	2	1	-5	1	20	20	5
27	1	1	3	0	1	2	2	1	0	0	0	0	0
27	1	2	1	0	1	2	2	1	0	0	10	20	5
27	1	2	2	1	1	2	2	1	5	2	0	5	2
27	1	2	3	0	1	2	2	1	0	0	0	0	0
27	1	3	1	0	1	2	2	1	-5	2	0	15	2
27	1	3	2	1	1	2	2	1	10	2	10	10	5
27	1	3	3	0	1	2	2	1	0	0	0	0	0
27	1	4	1	1	1	2	2	1	5	1	-10	20	0
27	1	4	2	0	1	2	2	1	0	2	20	5	10
27	1	4	3	0	1	2	2	1	0	0	0	0	0
31	1	1	1	1	1	3	2	3	10	0	-10	5	2
31	1	1	2	0	1	3	2	3	-5	1	20	20	5
31	1	1	3	0	1	3	2	3	0	0	0	0	0
31	1	2	1	0	1	3	2	3	0	0	10	20	5
31	1	2	2	0	1	3	2	3	5	2	0	5	2
31	1	2	3	1	1	3	2	3	0	0	0	0	0
31	1	3	1	0	1	3	2	3	-5	2	0	15	2
31	1	3	2	1	1	3	2	3	10	2	10	10	5
31	1	3	3	0	1	3	2	3	0	0	0	0	0
31	1	4	1	0	1	3	2	3	5	1	-10	20	0
31	1	4	2	0	1	3	2	3	0	2	20	5	10
31	1	4	3	1	1	3	2	3	0	0	0	0	0
35	1	1	1	1	1	3	2	3	10	0	-10	5	2
35	1	1	2	0	1	3	2	3	-5	1	20	20	5
35	1	1	3	0	1	3	2	3	0	0	0	0	0
35	1	2	1	0	1	3	2	3	0	0	10	20	5
35	1	2	2	0	1	3	2	3	5	2	0	5	2
35	1	2	3	1	1	3	2	3	0	0	0	0	0
35	1	3	1	0	1	3	2	3	-5	2	0	15	2
35	1	3	2	1	1	3	2	3	10	2	10	10	5
35	1	3	3	0	1	3	2	3	0	0	0	0	0
35	1	4	1	0	1	3	2	3	5	1	-10	20	0
35	1	4	2	0	1	3	2	3	0	2	20	5	10
35	1	4	3	1	1	3	2	3	0	0	0	0	0
40	1	1	1	1	1	2	2	1	10	0	-10	5	2
40	1	1	2	0	1	2	2	1	-5	1	20	20	5
40	1	1	3	0	1	2	2	1	0	0	0	0	0
40	1	2	1	0	1	2	2	1	0	0	10	20	5
40	1	2	2	1	1	2	2	1	5	2	0	5	2
40	1	2	3	0	1	2	2	1	0	0	0	0	0
40	1	3	1	0	1	2	2	1	-5	2	0	15	2
40	1	3	2	1	1	2	2	1	10	2	10	10	5
40	1	3	3	0	1	2	2	1	0	0	0	0	0
40	1	4	1	1	1	2	2	1	5	1	-10	20	0
40	1	4	2	0	1	2	2	1	0	2	20	5	10
40	1	4	3	0	1	2	2	1	0	0	0	0	0
51	1	1	1	1	1	2	2	1	10	0	-10	5	2
51	1	1	2	0	1	2	2	1	-5	1	20	20	5
51	1	1	3	0	1	2	2	1	0	0	0	0	0
51	1	2	1	0	1	2	2	1	0	0	10	20	5
51	1	2	2	1	1	2	2	1	5	2	0	5	2
51	1	2	3	0	1	2	2	1	0	0	0	0	0
51	1	3	1	0	1	2	2	1	-5	2	0	15	2
51	1	3	2	1	1	2	2	1	10	2	10	10	5
51	1	3	3	0	1	2	2	1	0	0	0	0	0
51	1	4	1	1	1	2	2	1	5	1	-10	20	0
51	1	4	2	0	1	2	2	1	0	2	20	5	10
51	1	4	3	0	1	2	2	1	0	0	0	0	0
55	1	1	1	1	1	2	2	1	10	0	-10	5	2
55	1	1	2	0	1	2	2	1	-5	1	20	20	5
55	1	1	3	0	1	2	2	1	0	0	0	0	0
55	1	2	1	0	1	2	2	1	0	0	10	20	5
55	1	2	2	1	1	2	2	1	5	2	0	5	2
55	1	2	3	0	1	2	2	1	0	0	0	0	0
55	1	3	1	0	1	2	2	1	-5	2	0	15	2
55	1	3	2	1	1	2	2	1	10	2	10	10	5
55	1	3	3	0	1	2	2	1	0	0	0	0	0
55	1	4	1	1	1	2	2	1	5	1	-10	20	0
55	1	4	2	0	1	2	2	1	0	2	20	5	10
55	1	4	3	0	1	2	2	1	0	0	0	0	0
64	1	1	1	1	1	2	2	1	10	0	-10	5	2
64	1	1	2	0	1	2	2	1	-5	1	20	20	5
64	1	1	3	0	1	2	2	1	0	0	0	0	0
64	1	2	1	0	1	2	2	1	0	0	10	20	5
64	1	2	2	1	1	2	2	1	5	2	0	5	2
64	1	2	3	0	1	2	2	1	0	0	0	0	0
64	1	3	1	0	1	2	2	1	-5	2	0	15	2
64	1	3	2	1	1	2	2	1	10	2	10	10	5
64	1	3	3	0	1	2	2	1	0	0	0	0	0
64	1	4	1	1	1	2	2	1	5	1	-10	20	0
64	1	4	2	0	1	2	2	1	0	2	20	5	10
64	1	4	3	0	1	2	2	1	0	0	0	0	0
67	1	1	1	1	1	2	2	1	10	0	-10	5	2
67	1	1	2	0	1	2	2	1	-5	1	20	20	5
67	1	1	3	0	1	2	2	1	0	0	0	0	0
67	1	2	1	0	1	2	2	1	0	0	10	20	5
67	1	2	2	1	1	2	2	1	5	2	0	5	2
67	1	2	3	0	1	2	2	1	0	0	0	0	0
67	1	3	1	0	1	2	2	1	-5	2	0	15	2
67	1	3	2	1	1	2	2	1	10	2	10	10	5
67	1	3	3	0	1	2	2	1	0	0	0	0	0
67	1	4	1	1	1	2	2	1	5	1	-10	20	0
67	1	4	2	0	1	2	2	1	0	2	20	5	10
67	1	4	3	0	1	2	2	1	0	0	0	0	0
76	1	1	1	1	1	2	2	3	10	0	-10	5	2
76	1	1	2	0	1	2	2	3	-5	1	20	20	5
76	1	1	3	0	1	2	2	3	0	0	0	0	0
76	1	2	1	0	1	2	2	3	0	0	10	20	5
76	1	2	2	1	1	2	2	3	5	2	0	5	2
76	1	2	3	0	1	2	2	3	0	0	0	0	0
76	1	3	1	0	1	2	2	3	-5	2	0	15	2
76	1	3	2	1	1	2	2	3	10	2	10	10	5
76	1	3	3	0	1	2	2	3	0	0	0	0	0
76	1	4	1	0	1	2	2	3	5	1	-10	20	0
76	1	4	2	0	1	2	2	3	0	2	20	5	10
76	1	4	3	1	1	2	2	3	0	0	0	0	0
77	1	1	1	1	1	2	2	1	10	0	-10	5	2
77	1	1	2	0	1	2	2	1	-5	1	20	20	5
77	1	1	3	0	1	2	2	1	0	0	0	0	0
77	1	2	1	0	1	2	2	1	0	0	10	20	5
77	1	2	2	1	1	2	2	1	5	2	0	5	2
77	1	2	3	0	1	2	2	1	0	0	0	0	0
77	1	3	1	0	1	2	2	1	-5	2	0	15	2
77	1	3	2	1	1	2	2	1	10	2	10	10	5
77	1	3	3	0	1	2	2	1	0	0	0	0	0
77	1	4	1	1	1	2	2	1	5	1	-10	20	0
77	1	4	2	0	1	2	2	1	0	2	20	5	10
77	1	4	3	0	1	2	2	1	0	0	0	0	0
88	1	1	1	1	1	2	2	2	10	0	-10	5	2
88	1	1	2	0	1	2	2	2	-5	1	20	20	5
88	1	1	3	0	1	2	2	2	0	0	0	0	0
88	1	2	1	0	1	2	2	2	0	0	10	20	5
88	1	2	2	1	1	2	2	2	5	2	0	5	2
88	1	2	3	0	1	2	2	2	0	0	0	0	0
88	1	3	1	0	1	2	2	2	-5	2	0	15	2
88	1	3	2	1	1	2	2	2	10	2	10	10	5
88	1	3	3	0	1	2	2	2	0	0	0	0	0
88	1	4	1	0	1	2	2	2	5	1	-10	20	0
88	1	4	2	1	1	2	2	2	0	2	20	5	10
88	1	4	3	0	1	2	2	2	0	0	0	0	0
90	1	1	1	1	1	2	2	1	10	0	-10	5	2
90	1	1	2	0	1	2	2	1	-5	1	20	20	5
90	1	1	3	0	1	2	2	1	0	0	0	0	0
90	1	2	1	0	1	2	2	1	0	0	10	20	5
90	1	2	2	1	1	2	2	1	5	2	0	5	2
90	1	2	3	0	1	2	2	1	0	0	0	0	0
90	1	3	1	0	1	2	2	1	-5	2	0	15	2
90	1	3	2	1	1	2	2	1	10	2	10	10	5
90	1	3	3	0	1	2	2	1	0	0	0	0	0
90	1	4	1	1	1	2	2	1	5	1	-10	20	0
90	1	4	2	0	1	2	2	1	0	2	20	5	10
90	1	4	3	0	1	2	2	1	0	0	0	0	0
111	1	1	1	1	1	2	2	1	10	0	-10	5	2
111	1	1	2	0	1	2	2	1	-5	1	20	20	5
111	1	1	3	0	1	2	2	1	0	0	0	0	0
111	1	2	1	0	1	2	2	1	0	0	10	20	5
111	1	2	2	1	1	2	2	1	5	2	0	5	2
111	1	2	3	0	1	2	2	1	0	0	0	0	0
111	1	3	1	0	1	2	2	1	-5	2	0	15	2
111	1	3	2	1	1	2	2	1	10	2	10	10	5
111	1	3	3	0	1	2	2	1	0	0	0	0	0
111	1	4	1	1	1	2	2	1	5	1	-10	20	0
111	1	4	2	0	1	2	2	1	0	2	20	5	10
111	1	4	3	0	1	2	2	1	0	0	0	0	0
113	1	1	1	1	1	3	2	3	10	0	-10	5	2
113	1	1	2	0	1	3	2	3	-5	1	20	20	5
113	1	1	3	0	1	3	2	3	0	0	0	0	0
113	1	2	1	0	1	3	2	3	0	0	10	20	5
113	1	2	2	0	1	3	2	3	5	2	0	5	2
113	1	2	3	1	1	3	2	3	0	0	0	0	0
113	1	3	1	0	1	3	2	3	-5	2	0	15	2
113	1	3	2	1	1	3	2	3	10	2	10	10	5
113	1	3	3	0	1	3	2	3	0	0	0	0	0
113	1	4	1	0	1	3	2	3	5	1	-10	20	0
113	1	4	2	0	1	3	2	3	0	2	20	5	10
113	1	4	3	1	1	3	2	3	0	0	0	0	0
117	1	1	1	1	1	2	2	1	10	0	-10	5	2
117	1	1	2	0	1	2	2	1	-5	1	20	20	5
117	1	1	3	0	1	2	2	1	0	0	0	0	0
117	1	2	1	0	1	2	2	1	0	0	10	20	5
117	1	2	2	1	1	2	2	1	5	2	0	5	2
117	1	2	3	0	1	2	2	1	0	0	0	0	0
117	1	3	1	0	1	2	2	1	-5	2	0	15	2
117	1	3	2	1	1	2	2	1	10	2	10	10	5
117	1	3	3	0	1	2	2	1	0	0	0	0	0
117	1	4	1	1	1	2	2	1	5	1	-10	20	0
117	1	4	2	0	1	2	2	1	0	2	20	5	10
117	1	4	3	0	1	2	2	1	0	0	0	0	0
119	1	1	1	1	1	2	2	2	10	0	-10	5	2
119	1	1	2	0	1	2	2	2	-5	1	20	20	5
119	1	1	3	0	1	2	2	2	0	0	0	0	0
119	1	2	1	0	1	2	2	2	0	0	10	20	5
119	1	2	2	1	1	2	2	2	5	2	0	5	2
119	1	2	3	0	1	2	2	2	0	0	0	0	0
119	1	3	1	0	1	2	2	2	-5	2	0	15	2
119	1	3	2	1	1	2	2	2	10	2	10	10	5
119	1	3	3	0	1	2	2	2	0	0	0	0	0
119	1	4	1	0	1	2	2	2	5	1	-10	20	0
119	1	4	2	1	1	2	2	2	0	2	20	5	10
119	1	4	3	0	1	2	2	2	0	0	0	0	0
131	1	1	1	1	1	2	2	2	10	0	-10	5	2
131	1	1	2	0	1	2	2	2	-5	1	20	20	5
131	1	1	3	0	1	2	2	2	0	0	0	0	0
131	1	2	1	0	1	2	2	2	0	0	10	20	5
131	1	2	2	1	1	2	2	2	5	2	0	5	2
131	1	2	3	0	1	2	2	2	0	0	0	0	0
131	1	3	1	0	1	2	2	2	-5	2	0	15	2
131	1	3	2	1	1	2	2	2	10	2	10	10	5
131	1	3	3	0	1	2	2	2	0	0	0	0	0
131	1	4	1	0	1	2	2	2	5	1	-10	20	0
131	1	4	2	1	1	2	2	2	0	2	20	5	10
131	1	4	3	0	1	2	2	2	0	0	0	0	0
134	1	1	1	1	1	2	2	2	10	0	-10	5	2
134	1	1	2	0	1	2	2	2	-5	1	20	20	5
134	1	1	3	0	1	2	2	2	0	0	0	0	0
134	1	2	1	0	1	2	2	2	0	0	10	20	5
134	1	2	2	1	1	2	2	2	5	2	0	5	2
134	1	2	3	0	1	2	2	2	0	0	0	0	0
134	1	3	1	0	1	2	2	2	-5	2	0	15	2
134	1	3	2	1	1	2	2	2	10	2	10	10	5
134	1	3	3	0	1	2	2	2	0	0	0	0	0
134	1	4	1	0	1	2	2	2	5	1	-10	20	0
134	1	4	2	1	1	2	2	2	0	2	20	5	10
134	1	4	3	0	1	2	2	2	0	0	0	0	0
138	1	1	1	1	1	2	2	3	10	0	-10	5	2
138	1	1	2	0	1	2	2	3	-5	1	20	20	5
138	1	1	3	0	1	2	2	3	0	0	0	0	0
138	1	2	1	0	1	2	2	3	0	0	10	20	5
138	1	2	2	1	1	2	2	3	5	2	0	5	2
138	1	2	3	0	1	2	2	3	0	0	0	0	0
138	1	3	1	0	1	2	2	3	-5	2	0	15	2
138	1	3	2	1	1	2	2	3	10	2	10	10	5
138	1	3	3	0	1	2	2	3	0	0	0	0	0
138	1	4	1	0	1	2	2	3	5	1	-10	20	0
138	1	4	2	0	1	2	2	3	0	2	20	5	10
138	1	4	3	1	1	2	2	3	0	0	0	0	0
142	1	1	1	0	3	3	3	3	10	0	-10	5	2
142	1	1	2	0	3	3	3	3	-5	1	20	20	5
142	1	1	3	1	3	3	3	3	0	0	0	0	0
142	1	2	1	0	3	3	3	3	0	0	10	20	5
142	1	2	2	0	3	3	3	3	5	2	0	5	2
142	1	2	3	1	3	3	3	3	0	0	0	0	0
142	1	3	1	0	3	3	3	3	-5	2	0	15	2
142	1	3	2	0	3	3	3	3	10	2	10	10	5
142	1	3	3	1	3	3	3	3	0	0	0	0	0
142	1	4	1	0	3	3	3	3	5	1	-10	20	0
142	1	4	2	0	3	3	3	3	0	2	20	5	10
142	1	4	3	1	3	3	3	3	0	0	0	0	0
153	1	1	1	1	1	2	2	1	10	0	-10	5	2
153	1	1	2	0	1	2	2	1	-5	1	20	20	5
153	1	1	3	0	1	2	2	1	0	0	0	0	0
153	1	2	1	0	1	2	2	1	0	0	10	20	5
153	1	2	2	1	1	2	2	1	5	2	0	5	2
153	1	2	3	0	1	2	2	1	0	0	0	0	0
153	1	3	1	0	1	2	2	1	-5	2	0	15	2
153	1	3	2	1	1	2	2	1	10	2	10	10	5
153	1	3	3	0	1	2	2	1	0	0	0	0	0
153	1	4	1	1	1	2	2	1	5	1	-10	20	0
153	1	4	2	0	1	2	2	1	0	2	20	5	10
153	1	4	3	0	1	2	2	1	0	0	0	0	0
161	1	1	1	1	1	2	2	1	10	0	-10	5	2
161	1	1	2	0	1	2	2	1	-5	1	20	20	5
161	1	1	3	0	1	2	2	1	0	0	0	0	0
161	1	2	1	0	1	2	2	1	0	0	10	20	5
161	1	2	2	1	1	2	2	1	5	2	0	5	2
161	1	2	3	0	1	2	2	1	0	0	0	0	0
161	1	3	1	0	1	2	2	1	-5	2	0	15	2
161	1	3	2	1	1	2	2	1	10	2	10	10	5
161	1	3	3	0	1	2	2	1	0	0	0	0	0
161	1	4	1	1	1	2	2	1	5	1	-10	20	0
161	1	4	2	0	1	2	2	1	0	2	20	5	10
161	1	4	3	0	1	2	2	1	0	0	0	0	0
169	1	1	1	1	1	2	2	1	10	0	-10	5	2
169	1	1	2	0	1	2	2	1	-5	1	20	20	5
169	1	1	3	0	1	2	2	1	0	0	0	0	0
169	1	2	1	0	1	2	2	1	0	0	10	20	5
169	1	2	2	1	1	2	2	1	5	2	0	5	2
169	1	2	3	0	1	2	2	1	0	0	0	0	0
169	1	3	1	0	1	2	2	1	-5	2	0	15	2
169	1	3	2	1	1	2	2	1	10	2	10	10	5
169	1	3	3	0	1	2	2	1	0	0	0	0	0
169	1	4	1	1	1	2	2	1	5	1	-10	20	0
169	1	4	2	0	1	2	2	1	0	2	20	5	10
169	1	4	3	0	1	2	2	1	0	0	0	0	0
175	1	1	1	1	1	2	2	1	10	0	-10	5	2
175	1	1	2	0	1	2	2	1	-5	1	20	20	5
175	1	1	3	0	1	2	2	1	0	0	0	0	0
175	1	2	1	0	1	2	2	1	0	0	10	20	5
175	1	2	2	1	1	2	2	1	5	2	0	5	2
175	1	2	3	0	1	2	2	1	0	0	0	0	0
175	1	3	1	0	1	2	2	1	-5	2	0	15	2
175	1	3	2	1	1	2	2	1	10	2	10	10	5
175	1	3	3	0	1	2	2	1	0	0	0	0	0
175	1	4	1	1	1	2	2	1	5	1	-10	20	0
175	1	4	2	0	1	2	2	1	0	2	20	5	10
175	1	4	3	0	1	2	2	1	0	0	0	0	0
180	1	1	1	1	1	2	2	3	10	0	-10	5	2
180	1	1	2	0	1	2	2	3	-5	1	20	20	5
180	1	1	3	0	1	2	2	3	0	0	0	0	0
180	1	2	1	0	1	2	2	3	0	0	10	20	5
180	1	2	2	1	1	2	2	3	5	2	0	5	2
180	1	2	3	0	1	2	2	3	0	0	0	0	0
180	1	3	1	0	1	2	2	3	-5	2	0	15	2
180	1	3	2	1	1	2	2	3	10	2	10	10	5
180	1	3	3	0	1	2	2	3	0	0	0	0	0
180	1	4	1	0	1	2	2	3	5	1	-10	20	0
180	1	4	2	0	1	2	2	3	0	2	20	5	10
180	1	4	3	1	1	2	2	3	0	0	0	0	0
181	1	1	1	1	1	3	2	3	10	0	-10	5	2
181	1	1	2	0	1	3	2	3	-5	1	20	20	5
181	1	1	3	0	1	3	2	3	0	0	0	0	0
181	1	2	1	0	1	3	2	3	0	0	10	20	5
181	1	2	2	0	1	3	2	3	5	2	0	5	2
181	1	2	3	1	1	3	2	3	0	0	0	0	0
181	1	3	1	0	1	3	2	3	-5	2	0	15	2
181	1	3	2	1	1	3	2	3	10	2	10	10	5
181	1	3	3	0	1	3	2	3	0	0	0	0	0
181	1	4	1	0	1	3	2	3	5	1	-10	20	0
181	1	4	2	0	1	3	2	3	0	2	20	5	10
181	1	4	3	1	1	3	2	3	0	0	0	0	0
186	1	1	1	1	1	2	2	2	10	0	-10	5	2
186	1	1	2	0	1	2	2	2	-5	1	20	20	5
186	1	1	3	0	1	2	2	2	0	0	0	0	0
186	1	2	1	0	1	2	2	2	0	0	10	20	5
186	1	2	2	1	1	2	2	2	5	2	0	5	2
186	1	2	3	0	1	2	2	2	0	0	0	0	0
186	1	3	1	0	1	2	2	2	-5	2	0	15	2
186	1	3	2	1	1	2	2	2	10	2	10	10	5
186	1	3	3	0	1	2	2	2	0	0	0	0	0
186	1	4	1	0	1	2	2	2	5	1	-10	20	0
186	1	4	2	1	1	2	2	2	0	2	20	5	10
186	1	4	3	0	1	2	2	2	0	0	0	0	0
187	1	1	1	1	1	3	2	1	10	0	-10	5	2
187	1	1	2	0	1	3	2	1	-5	1	20	20	5
187	1	1	3	0	1	3	2	1	0	0	0	0	0
187	1	2	1	0	1	3	2	1	0	0	10	20	5
187	1	2	2	0	1	3	2	1	5	2	0	5	2
187	1	2	3	1	1	3	2	1	0	0	0	0	0
187	1	3	1	0	1	3	2	1	-5	2	0	15	2
187	1	3	2	1	1	3	2	1	10	2	10	10	5
187	1	3	3	0	1	3	2	1	0	0	0	0	0
187	1	4	1	1	1	3	2	1	5	1	-10	20	0
187	1	4	2	0	1	3	2	1	0	2	20	5	10
187	1	4	3	0	1	3	2	1	0	0	0	0	0
200	1	1	1	1	1	2	2	1	10	0	-10	5	2
200	1	1	2	0	1	2	2	1	-5	1	20	20	5
200	1	1	3	0	1	2	2	1	0	0	0	0	0
200	1	2	1	0	1	2	2	1	0	0	10	20	5
200	1	2	2	1	1	2	2	1	5	2	0	5	2
200	1	2	3	0	1	2	2	1	0	0	0	0	0
200	1	3	1	0	1	2	2	1	-5	2	0	15	2
200	1	3	2	1	1	2	2	1	10	2	10	10	5
200	1	3	3	0	1	2	2	1	0	0	0	0	0
200	1	4	1	1	1	2	2	1	5	1	-10	20	0
200	1	4	2	0	1	2	2	1	0	2	20	5	10
200	1	4	3	0	1	2	2	1	0	0	0	0	0
10	2	1	1	1	1	1	2	2	10	0	0	15	10
10	2	1	2	0	1	1	2	2	-5	1	10	10	0
10	2	1	3	0	1	1	2	2	0	0	0	0	0
10	2	2	1	1	1	1	2	2	5	1	10	10	2
10	2	2	2	0	1	1	2	2	0	0	0	20	5
10	2	2	3	0	1	1	2	2	0	0	0	0	0
10	2	3	1	0	1	1	2	2	0	0	20	15	0
10	2	3	2	1	1	1	2	2	5	1	-10	10	10
10	2	3	3	0	1	1	2	2	0	0	0	0	0
10	2	4	1	0	1	1	2	2	0	2	10	10	5
10	2	4	2	1	1	1	2	2	5	1	0	15	2
10	2	4	3	0	1	1	2	2	0	0	0	0	0
16	2	1	1	1	1	3	3	3	10	0	0	15	10
16	2	1	2	0	1	3	3	3	-5	1	10	10	0
16	2	1	3	0	1	3	3	3	0	0	0	0	0
16	2	2	1	0	1	3	3	3	5	1	10	10	2
16	2	2	2	0	1	3	3	3	0	0	0	20	5
16	2	2	3	1	1	3	3	3	0	0	0	0	0
16	2	3	1	0	1	3	3	3	0	0	20	15	0
16	2	3	2	0	1	3	3	3	5	1	-10	10	10
16	2	3	3	1	1	3	3	3	0	0	0	0	0
16	2	4	1	0	1	3	3	3	0	2	10	10	5
16	2	4	2	0	1	3	3	3	5	1	0	15	2
16	2	4	3	1	1	3	3	3	0	0	0	0	0
18	2	1	1	1	1	3	3	3	10	0	0	15	10
18	2	1	2	0	1	3	3	3	-5	1	10	10	0
18	2	1	3	0	1	3	3	3	0	0	0	0	0
18	2	2	1	0	1	3	3	3	5	1	10	10	2
18	2	2	2	0	1	3	3	3	0	0	0	20	5
18	2	2	3	1	1	3	3	3	0	0	0	0	0
18	2	3	1	0	1	3	3	3	0	0	20	15	0
18	2	3	2	0	1	3	3	3	5	1	-10	10	10
18	2	3	3	1	1	3	3	3	0	0	0	0	0
18	2	4	1	0	1	3	3	3	0	2	10	10	5
18	2	4	2	0	1	3	3	3	5	1	0	15	2
18	2	4	3	1	1	3	3	3	0	0	0	0	0
21	2	1	1	1	1	1	2	1	10	0	0	15	10
21	2	1	2	0	1	1	2	1	-5	1	10	10	0
21	2	1	3	0	1	1	2	1	0	0	0	0	0
21	2	2	1	1	1	1	2	1	5	1	10	10	2
21	2	2	2	0	1	1	2	1	0	0	0	20	5
21	2	2	3	0	1	1	2	1	0	0	0	0	0
21	2	3	1	0	1	1	2	1	0	0	20	15	0
21	2	3	2	1	1	1	2	1	5	1	-10	10	10
21	2	3	3	0	1	1	2	1	0	0	0	0	0
21	2	4	1	1	1	1	2	1	0	2	10	10	5
21	2	4	2	0	1	1	2	1	5	1	0	15	2
21	2	4	3	0	1	1	2	1	0	0	0	0	0
30	2	1	1	1	1	1	2	2	10	0	0	15	10
30	2	1	2	0	1	1	2	2	-5	1	10	10	0
30	2	1	3	0	1	1	2	2	0	0	0	0	0
30	2	2	1	1	1	1	2	2	5	1	10	10	2
30	2	2	2	0	1	1	2	2	0	0	0	20	5
30	2	2	3	0	1	1	2	2	0	0	0	0	0
30	2	3	1	0	1	1	2	2	0	0	20	15	0
30	2	3	2	1	1	1	2	2	5	1	-10	10	10
30	2	3	3	0	1	1	2	2	0	0	0	0	0
30	2	4	1	0	1	1	2	2	0	2	10	10	5
30	2	4	2	1	1	1	2	2	5	1	0	15	2
30	2	4	3	0	1	1	2	2	0	0	0	0	0
36	2	1	1	1	1	2	2	2	10	0	0	15	10
36	2	1	2	0	1	2	2	2	-5	1	10	10	0
36	2	1	3	0	1	2	2	2	0	0	0	0	0
36	2	2	1	0	1	2	2	2	5	1	10	10	2
36	2	2	2	1	1	2	2	2	0	0	0	20	5
36	2	2	3	0	1	2	2	2	0	0	0	0	0
36	2	3	1	0	1	2	2	2	0	0	20	15	0
36	2	3	2	1	1	2	2	2	5	1	-10	10	10
36	2	3	3	0	1	2	2	2	0	0	0	0	0
36	2	4	1	0	1	2	2	2	0	2	10	10	5
36	2	4	2	1	1	2	2	2	5	1	0	15	2
36	2	4	3	0	1	2	2	2	0	0	0	0	0
38	2	1	1	1	1	1	2	2	10	0	0	15	10
38	2	1	2	0	1	1	2	2	-5	1	10	10	0
38	2	1	3	0	1	1	2	2	0	0	0	0	0
38	2	2	1	1	1	1	2	2	5	1	10	10	2
38	2	2	2	0	1	1	2	2	0	0	0	20	5
38	2	2	3	0	1	1	2	2	0	0	0	0	0
38	2	3	1	0	1	1	2	2	0	0	20	15	0
38	2	3	2	1	1	1	2	2	5	1	-10	10	10
38	2	3	3	0	1	1	2	2	0	0	0	0	0
38	2	4	1	0	1	1	2	2	0	2	10	10	5
38	2	4	2	1	1	1	2	2	5	1	0	15	2
38	2	4	3	0	1	1	2	2	0	0	0	0	0
45	2	1	1	1	1	1	2	2	10	0	0	15	10
45	2	1	2	0	1	1	2	2	-5	1	10	10	0
45	2	1	3	0	1	1	2	2	0	0	0	0	0
45	2	2	1	1	1	1	2	2	5	1	10	10	2
45	2	2	2	0	1	1	2	2	0	0	0	20	5
45	2	2	3	0	1	1	2	2	0	0	0	0	0
45	2	3	1	0	1	1	2	2	0	0	20	15	0
45	2	3	2	1	1	1	2	2	5	1	-10	10	10
45	2	3	3	0	1	1	2	2	0	0	0	0	0
45	2	4	1	0	1	1	2	2	0	2	10	10	5
45	2	4	2	1	1	1	2	2	5	1	0	15	2
45	2	4	3	0	1	1	2	2	0	0	0	0	0
50	2	1	1	1	1	3	2	3	10	0	0	15	10
50	2	1	2	0	1	3	2	3	-5	1	10	10	0
50	2	1	3	0	1	3	2	3	0	0	0	0	0
50	2	2	1	0	1	3	2	3	5	1	10	10	2
50	2	2	2	0	1	3	2	3	0	0	0	20	5
50	2	2	3	1	1	3	2	3	0	0	0	0	0
50	2	3	1	0	1	3	2	3	0	0	20	15	0
50	2	3	2	1	1	3	2	3	5	1	-10	10	10
50	2	3	3	0	1	3	2	3	0	0	0	0	0
50	2	4	1	0	1	3	2	3	0	2	10	10	5
50	2	4	2	0	1	3	2	3	5	1	0	15	2
50	2	4	3	1	1	3	2	3	0	0	0	0	0
56	2	1	1	1	1	2	2	2	10	0	0	15	10
56	2	1	2	0	1	2	2	2	-5	1	10	10	0
56	2	1	3	0	1	2	2	2	0	0	0	0	0
56	2	2	1	0	1	2	2	2	5	1	10	10	2
56	2	2	2	1	1	2	2	2	0	0	0	20	5
56	2	2	3	0	1	2	2	2	0	0	0	0	0
56	2	3	1	0	1	2	2	2	0	0	20	15	0
56	2	3	2	1	1	2	2	2	5	1	-10	10	10
56	2	3	3	0	1	2	2	2	0	0	0	0	0
56	2	4	1	0	1	2	2	2	0	2	10	10	5
56	2	4	2	1	1	2	2	2	5	1	0	15	2
56	2	4	3	0	1	2	2	2	0	0	0	0	0
62	2	1	1	1	1	2	2	3	10	0	0	15	10
62	2	1	2	0	1	2	2	3	-5	1	10	10	0
62	2	1	3	0	1	2	2	3	0	0	0	0	0
62	2	2	1	0	1	2	2	3	5	1	10	10	2
62	2	2	2	1	1	2	2	3	0	0	0	20	5
62	2	2	3	0	1	2	2	3	0	0	0	0	0
62	2	3	1	0	1	2	2	3	0	0	20	15	0
62	2	3	2	1	1	2	2	3	5	1	-10	10	10
62	2	3	3	0	1	2	2	3	0	0	0	0	0
62	2	4	1	0	1	2	2	3	0	2	10	10	5
62	2	4	2	0	1	2	2	3	5	1	0	15	2
62	2	4	3	1	1	2	2	3	0	0	0	0	0
69	2	1	1	1	1	1	2	2	10	0	0	15	10
69	2	1	2	0	1	1	2	2	-5	1	10	10	0
69	2	1	3	0	1	1	2	2	0	0	0	0	0
69	2	2	1	1	1	1	2	2	5	1	10	10	2
69	2	2	2	0	1	1	2	2	0	0	0	20	5
69	2	2	3	0	1	1	2	2	0	0	0	0	0
69	2	3	1	0	1	1	2	2	0	0	20	15	0
69	2	3	2	1	1	1	2	2	5	1	-10	10	10
69	2	3	3	0	1	1	2	2	0	0	0	0	0
69	2	4	1	0	1	1	2	2	0	2	10	10	5
69	2	4	2	1	1	1	2	2	5	1	0	15	2
69	2	4	3	0	1	1	2	2	0	0	0	0	0
74	2	1	1	1	1	1	2	2	10	0	0	15	10
74	2	1	2	0	1	1	2	2	-5	1	10	10	0
74	2	1	3	0	1	1	2	2	0	0	0	0	0
74	2	2	1	1	1	1	2	2	5	1	10	10	2
74	2	2	2	0	1	1	2	2	0	0	0	20	5
74	2	2	3	0	1	1	2	2	0	0	0	0	0
74	2	3	1	0	1	1	2	2	0	0	20	15	0
74	2	3	2	1	1	1	2	2	5	1	-10	10	10
74	2	3	3	0	1	1	2	2	0	0	0	0	0
74	2	4	1	0	1	1	2	2	0	2	10	10	5
74	2	4	2	1	1	1	2	2	5	1	0	15	2
74	2	4	3	0	1	1	2	2	0	0	0	0	0
78	2	1	1	0	3	3	3	3	10	0	0	15	10
78	2	1	2	0	3	3	3	3	-5	1	10	10	0
78	2	1	3	1	3	3	3	3	0	0	0	0	0
78	2	2	1	0	3	3	3	3	5	1	10	10	2
78	2	2	2	0	3	3	3	3	0	0	0	20	5
78	2	2	3	1	3	3	3	3	0	0	0	0	0
78	2	3	1	0	3	3	3	3	0	0	20	15	0
78	2	3	2	0	3	3	3	3	5	1	-10	10	10
78	2	3	3	1	3	3	3	3	0	0	0	0	0
78	2	4	1	0	3	3	3	3	0	2	10	10	5
78	2	4	2	0	3	3	3	3	5	1	0	15	2
78	2	4	3	1	3	3	3	3	0	0	0	0	0
87	2	1	1	0	3	3	3	3	10	0	0	15	10
87	2	1	2	0	3	3	3	3	-5	1	10	10	0
87	2	1	3	1	3	3	3	3	0	0	0	0	0
87	2	2	1	0	3	3	3	3	5	1	10	10	2
87	2	2	2	0	3	3	3	3	0	0	0	20	5
87	2	2	3	1	3	3	3	3	0	0	0	0	0
87	2	3	1	0	3	3	3	3	0	0	20	15	0
87	2	3	2	0	3	3	3	3	5	1	-10	10	10
87	2	3	3	1	3	3	3	3	0	0	0	0	0
87	2	4	1	0	3	3	3	3	0	2	10	10	5
87	2	4	2	0	3	3	3	3	5	1	0	15	2
87	2	4	3	1	3	3	3	3	0	0	0	0	0
91	2	1	1	1	1	1	2	2	10	0	0	15	10
91	2	1	2	0	1	1	2	2	-5	1	10	10	0
91	2	1	3	0	1	1	2	2	0	0	0	0	0
91	2	2	1	1	1	1	2	2	5	1	10	10	2
91	2	2	2	0	1	1	2	2	0	0	0	20	5
91	2	2	3	0	1	1	2	2	0	0	0	0	0
91	2	3	1	0	1	1	2	2	0	0	20	15	0
91	2	3	2	1	1	1	2	2	5	1	-10	10	10
91	2	3	3	0	1	1	2	2	0	0	0	0	0
91	2	4	1	0	1	1	2	2	0	2	10	10	5
91	2	4	2	1	1	1	2	2	5	1	0	15	2
91	2	4	3	0	1	1	2	2	0	0	0	0	0
95	2	1	1	1	1	1	1	3	10	0	0	15	10
95	2	1	2	0	1	1	1	3	-5	1	10	10	0
95	2	1	3	0	1	1	1	3	0	0	0	0	0
95	2	2	1	1	1	1	1	3	5	1	10	10	2
95	2	2	2	0	1	1	1	3	0	0	0	20	5
95	2	2	3	0	1	1	1	3	0	0	0	0	0
95	2	3	1	1	1	1	1	3	0	0	20	15	0
95	2	3	2	0	1	1	1	3	5	1	-10	10	10
95	2	3	3	0	1	1	1	3	0	0	0	0	0
95	2	4	1	0	1	1	1	3	0	2	10	10	5
95	2	4	2	0	1	1	1	3	5	1	0	15	2
95	2	4	3	1	1	1	1	3	0	0	0	0	0
98	2	1	1	1	1	1	3	3	10	0	0	15	10
98	2	1	2	0	1	1	3	3	-5	1	10	10	0
98	2	1	3	0	1	1	3	3	0	0	0	0	0
98	2	2	1	1	1	1	3	3	5	1	10	10	2
98	2	2	2	0	1	1	3	3	0	0	0	20	5
98	2	2	3	0	1	1	3	3	0	0	0	0	0
98	2	3	1	0	1	1	3	3	0	0	20	15	0
98	2	3	2	0	1	1	3	3	5	1	-10	10	10
98	2	3	3	1	1	1	3	3	0	0	0	0	0
98	2	4	1	0	1	1	3	3	0	2	10	10	5
98	2	4	2	0	1	1	3	3	5	1	0	15	2
98	2	4	3	1	1	1	3	3	0	0	0	0	0
103	2	1	1	0	3	3	3	3	10	0	0	15	10
103	2	1	2	0	3	3	3	3	-5	1	10	10	0
103	2	1	3	1	3	3	3	3	0	0	0	0	0
103	2	2	1	0	3	3	3	3	5	1	10	10	2
103	2	2	2	0	3	3	3	3	0	0	0	20	5
103	2	2	3	1	3	3	3	3	0	0	0	0	0
103	2	3	1	0	3	3	3	3	0	0	20	15	0
103	2	3	2	0	3	3	3	3	5	1	-10	10	10
103	2	3	3	1	3	3	3	3	0	0	0	0	0
103	2	4	1	0	3	3	3	3	0	2	10	10	5
103	2	4	2	0	3	3	3	3	5	1	0	15	2
103	2	4	3	1	3	3	3	3	0	0	0	0	0
110	2	1	1	1	1	3	3	3	10	0	0	15	10
110	2	1	2	0	1	3	3	3	-5	1	10	10	0
110	2	1	3	0	1	3	3	3	0	0	0	0	0
110	2	2	1	0	1	3	3	3	5	1	10	10	2
110	2	2	2	0	1	3	3	3	0	0	0	20	5
110	2	2	3	1	1	3	3	3	0	0	0	0	0
110	2	3	1	0	1	3	3	3	0	0	20	15	0
110	2	3	2	0	1	3	3	3	5	1	-10	10	10
110	2	3	3	1	1	3	3	3	0	0	0	0	0
110	2	4	1	0	1	3	3	3	0	2	10	10	5
110	2	4	2	0	1	3	3	3	5	1	0	15	2
110	2	4	3	1	1	3	3	3	0	0	0	0	0
120	2	1	1	1	1	2	2	1	10	0	0	15	10
120	2	1	2	0	1	2	2	1	-5	1	10	10	0
120	2	1	3	0	1	2	2	1	0	0	0	0	0
120	2	2	1	0	1	2	2	1	5	1	10	10	2
120	2	2	2	1	1	2	2	1	0	0	0	20	5
120	2	2	3	0	1	2	2	1	0	0	0	0	0
120	2	3	1	0	1	2	2	1	0	0	20	15	0
120	2	3	2	1	1	2	2	1	5	1	-10	10	10
120	2	3	3	0	1	2	2	1	0	0	0	0	0
120	2	4	1	1	1	2	2	1	0	2	10	10	5
120	2	4	2	0	1	2	2	1	5	1	0	15	2
120	2	4	3	0	1	2	2	1	0	0	0	0	0
122	2	1	1	1	1	2	2	2	10	0	0	15	10
122	2	1	2	0	1	2	2	2	-5	1	10	10	0
122	2	1	3	0	1	2	2	2	0	0	0	0	0
122	2	2	1	0	1	2	2	2	5	1	10	10	2
122	2	2	2	1	1	2	2	2	0	0	0	20	5
122	2	2	3	0	1	2	2	2	0	0	0	0	0
122	2	3	1	0	1	2	2	2	0	0	20	15	0
122	2	3	2	1	1	2	2	2	5	1	-10	10	10
122	2	3	3	0	1	2	2	2	0	0	0	0	0
122	2	4	1	0	1	2	2	2	0	2	10	10	5
122	2	4	2	1	1	2	2	2	5	1	0	15	2
122	2	4	3	0	1	2	2	2	0	0	0	0	0
127	2	1	1	1	1	3	3	3	10	0	0	15	10
127	2	1	2	0	1	3	3	3	-5	1	10	10	0
127	2	1	3	0	1	3	3	3	0	0	0	0	0
127	2	2	1	0	1	3	3	3	5	1	10	10	2
127	2	2	2	0	1	3	3	3	0	0	0	20	5
127	2	2	3	1	1	3	3	3	0	0	0	0	0
127	2	3	1	0	1	3	3	3	0	0	20	15	0
127	2	3	2	0	1	3	3	3	5	1	-10	10	10
127	2	3	3	1	1	3	3	3	0	0	0	0	0
127	2	4	1	0	1	3	3	3	0	2	10	10	5
127	2	4	2	0	1	3	3	3	5	1	0	15	2
127	2	4	3	1	1	3	3	3	0	0	0	0	0
132	2	1	1	1	1	3	3	3	10	0	0	15	10
132	2	1	2	0	1	3	3	3	-5	1	10	10	0
132	2	1	3	0	1	3	3	3	0	0	0	0	0
132	2	2	1	0	1	3	3	3	5	1	10	10	2
132	2	2	2	0	1	3	3	3	0	0	0	20	5
132	2	2	3	1	1	3	3	3	0	0	0	0	0
132	2	3	1	0	1	3	3	3	0	0	20	15	0
132	2	3	2	0	1	3	3	3	5	1	-10	10	10
132	2	3	3	1	1	3	3	3	0	0	0	0	0
132	2	4	1	0	1	3	3	3	0	2	10	10	5
132	2	4	2	0	1	3	3	3	5	1	0	15	2
132	2	4	3	1	1	3	3	3	0	0	0	0	0
141	2	1	1	1	1	3	3	3	10	0	0	15	10
141	2	1	2	0	1	3	3	3	-5	1	10	10	0
141	2	1	3	0	1	3	3	3	0	0	0	0	0
141	2	2	1	0	1	3	3	3	5	1	10	10	2
141	2	2	2	0	1	3	3	3	0	0	0	20	5
141	2	2	3	1	1	3	3	3	0	0	0	0	0
141	2	3	1	0	1	3	3	3	0	0	20	15	0
141	2	3	2	0	1	3	3	3	5	1	-10	10	10
141	2	3	3	1	1	3	3	3	0	0	0	0	0
141	2	4	1	0	1	3	3	3	0	2	10	10	5
141	2	4	2	0	1	3	3	3	5	1	0	15	2
141	2	4	3	1	1	3	3	3	0	0	0	0	0
145	2	1	1	1	1	2	2	3	10	0	0	15	10
145	2	1	2	0	1	2	2	3	-5	1	10	10	0
145	2	1	3	0	1	2	2	3	0	0	0	0	0
145	2	2	1	0	1	2	2	3	5	1	10	10	2
145	2	2	2	1	1	2	2	3	0	0	0	20	5
145	2	2	3	0	1	2	2	3	0	0	0	0	0
145	2	3	1	0	1	2	2	3	0	0	20	15	0
145	2	3	2	1	1	2	2	3	5	1	-10	10	10
145	2	3	3	0	1	2	2	3	0	0	0	0	0
145	2	4	1	0	1	2	2	3	0	2	10	10	5
145	2	4	2	0	1	2	2	3	5	1	0	15	2
145	2	4	3	1	1	2	2	3	0	0	0	0	0
154	2	1	1	1	1	1	2	2	10	0	0	15	10
154	2	1	2	0	1	1	2	2	-5	1	10	10	0
154	2	1	3	0	1	1	2	2	0	0	0	0	0
154	2	2	1	1	1	1	2	2	5	1	10	10	2
154	2	2	2	0	1	1	2	2	0	0	0	20	5
154	2	2	3	0	1	1	2	2	0	0	0	0	0
154	2	3	1	0	1	1	2	2	0	0	20	15	0
154	2	3	2	1	1	1	2	2	5	1	-10	10	10
154	2	3	3	0	1	1	2	2	0	0	0	0	0
154	2	4	1	0	1	1	2	2	0	2	10	10	5
154	2	4	2	1	1	1	2	2	5	1	0	15	2
154	2	4	3	0	1	1	2	2	0	0	0	0	0
156	2	1	1	1	1	1	2	2	10	0	0	15	10
156	2	1	2	0	1	1	2	2	-5	1	10	10	0
156	2	1	3	0	1	1	2	2	0	0	0	0	0
156	2	2	1	1	1	1	2	2	5	1	10	10	2
156	2	2	2	0	1	1	2	2	0	0	0	20	5
156	2	2	3	0	1	1	2	2	0	0	0	0	0
156	2	3	1	0	1	1	2	2	0	0	20	15	0
156	2	3	2	1	1	1	2	2	5	1	-10	10	10
156	2	3	3	0	1	1	2	2	0	0	0	0	0
156	2	4	1	0	1	1	2	2	0	2	10	10	5
156	2	4	2	1	1	1	2	2	5	1	0	15	2
156	2	4	3	0	1	1	2	2	0	0	0	0	0
158	2	1	1	1	1	1	2	2	10	0	0	15	10
158	2	1	2	0	1	1	2	2	-5	1	10	10	0
158	2	1	3	0	1	1	2	2	0	0	0	0	0
158	2	2	1	1	1	1	2	2	5	1	10	10	2
158	2	2	2	0	1	1	2	2	0	0	0	20	5
158	2	2	3	0	1	1	2	2	0	0	0	0	0
158	2	3	1	0	1	1	2	2	0	0	20	15	0
158	2	3	2	1	1	1	2	2	5	1	-10	10	10
158	2	3	3	0	1	1	2	2	0	0	0	0	0
158	2	4	1	0	1	1	2	2	0	2	10	10	5
158	2	4	2	1	1	1	2	2	5	1	0	15	2
158	2	4	3	0	1	1	2	2	0	0	0	0	0
165	2	1	1	1	1	1	2	2	10	0	0	15	10
165	2	1	2	0	1	1	2	2	-5	1	10	10	0
165	2	1	3	0	1	1	2	2	0	0	0	0	0
165	2	2	1	1	1	1	2	2	5	1	10	10	2
165	2	2	2	0	1	1	2	2	0	0	0	20	5
165	2	2	3	0	1	1	2	2	0	0	0	0	0
165	2	3	1	0	1	1	2	2	0	0	20	15	0
165	2	3	2	1	1	1	2	2	5	1	-10	10	10
165	2	3	3	0	1	1	2	2	0	0	0	0	0
165	2	4	1	0	1	1	2	2	0	2	10	10	5
165	2	4	2	1	1	1	2	2	5	1	0	15	2
165	2	4	3	0	1	1	2	2	0	0	0	0	0
170	2	1	1	1	1	3	3	3	10	0	0	15	10
170	2	1	2	0	1	3	3	3	-5	1	10	10	0
170	2	1	3	0	1	3	3	3	0	0	0	0	0
170	2	2	1	0	1	3	3	3	5	1	10	10	2
170	2	2	2	0	1	3	3	3	0	0	0	20	5
170	2	2	3	1	1	3	3	3	0	0	0	0	0
170	2	3	1	0	1	3	3	3	0	0	20	15	0
170	2	3	2	0	1	3	3	3	5	1	-10	10	10
170	2	3	3	1	1	3	3	3	0	0	0	0	0
170	2	4	1	0	1	3	3	3	0	2	10	10	5
170	2	4	2	0	1	3	3	3	5	1	0	15	2
170	2	4	3	1	1	3	3	3	0	0	0	0	0
176	2	1	1	1	1	3	3	3	10	0	0	15	10
176	2	1	2	0	1	3	3	3	-5	1	10	10	0
176	2	1	3	0	1	3	3	3	0	0	0	0	0
176	2	2	1	0	1	3	3	3	5	1	10	10	2
176	2	2	2	0	1	3	3	3	0	0	0	20	5
176	2	2	3	1	1	3	3	3	0	0	0	0	0
176	2	3	1	0	1	3	3	3	0	0	20	15	0
176	2	3	2	0	1	3	3	3	5	1	-10	10	10
176	2	3	3	1	1	3	3	3	0	0	0	0	0
176	2	4	1	0	1	3	3	3	0	2	10	10	5
176	2	4	2	0	1	3	3	3	5	1	0	15	2
176	2	4	3	1	1	3	3	3	0	0	0	0	0
182	2	1	1	1	1	3	2	3	10	0	0	15	10
182	2	1	2	0	1	3	2	3	-5	1	10	10	0
182	2	1	3	0	1	3	2	3	0	0	0	0	0
182	2	2	1	0	1	3	2	3	5	1	10	10	2
182	2	2	2	0	1	3	2	3	0	0	0	20	5
182	2	2	3	1	1	3	2	3	0	0	0	0	0
182	2	3	1	0	1	3	2	3	0	0	20	15	0
182	2	3	2	1	1	3	2	3	5	1	-10	10	10
182	2	3	3	0	1	3	2	3	0	0	0	0	0
182	2	4	1	0	1	3	2	3	0	2	10	10	5
182	2	4	2	0	1	3	2	3	5	1	0	15	2
182	2	4	3	1	1	3	2	3	0	0	0	0	0
183	2	1	1	0	3	3	3	3	10	0	0	15	10
183	2	1	2	0	3	3	3	3	-5	1	10	10	0
183	2	1	3	1	3	3	3	3	0	0	0	0	0
183	2	2	1	0	3	3	3	3	5	1	10	10	2
183	2	2	2	0	3	3	3	3	0	0	0	20	5
183	2	2	3	1	3	3	3	3	0	0	0	0	0
183	2	3	1	0	3	3	3	3	0	0	20	15	0
183	2	3	2	0	3	3	3	3	5	1	-10	10	10
183	2	3	3	1	3	3	3	3	0	0	0	0	0
183	2	4	1	0	3	3	3	3	0	2	10	10	5
183	2	4	2	0	3	3	3	3	5	1	0	15	2
183	2	4	3	1	3	3	3	3	0	0	0	0	0
194	2	1	1	1	1	3	2	3	10	0	0	15	10
194	2	1	2	0	1	3	2	3	-5	1	10	10	0
194	2	1	3	0	1	3	2	3	0	0	0	0	0
194	2	2	1	0	1	3	2	3	5	1	10	10	2
194	2	2	2	0	1	3	2	3	0	0	0	20	5
194	2	2	3	1	1	3	2	3	0	0	0	0	0
194	2	3	1	0	1	3	2	3	0	0	20	15	0
194	2	3	2	1	1	3	2	3	5	1	-10	10	10
194	2	3	3	0	1	3	2	3	0	0	0	0	0
194	2	4	1	0	1	3	2	3	0	2	10	10	5
194	2	4	2	0	1	3	2	3	5	1	0	15	2
194	2	4	3	1	1	3	2	3	0	0	0	0	0
2	3	1	1	1	1	1	3	2	5	2	0	15	5
2	3	1	2	0	1	1	3	2	0	0	10	10	2
2	3	1	3	0	1	1	3	2	0	0	0	0	0
2	3	2	1	1	1	1	3	2	10	2	20	5	0
2	3	2	2	0	1	1	3	2	-5	0	-10	20	10
2	3	2	3	0	1	1	3	2	0	0	0	0	0
2	3	3	1	0	1	1	3	2	0	1	10	5	5
2	3	3	2	0	1	1	3	2	5	0	0	15	2
2	3	3	3	1	1	1	3	2	0	0	0	0	0
2	3	4	1	0	1	1	3	2	-5	1	0	20	10
2	3	4	2	1	1	1	3	2	10	0	10	5	0
2	3	4	3	0	1	1	3	2	0	0	0	0	0
6	3	1	1	1	1	2	1	2	5	2	0	15	5
6	3	1	2	0	1	2	1	2	0	0	10	10	2
6	3	1	3	0	1	2	1	2	0	0	0	0	0
6	3	2	1	0	1	2	1	2	10	2	20	5	0
6	3	2	2	1	1	2	1	2	-5	0	-10	20	10
6	3	2	3	0	1	2	1	2	0	0	0	0	0
6	3	3	1	1	1	2	1	2	0	1	10	5	5
6	3	3	2	0	1	2	1	2	5	0	0	15	2
6	3	3	3	0	1	2	1	2	0	0	0	0	0
6	3	4	1	0	1	2	1	2	-5	1	0	20	10
6	3	4	2	1	1	2	1	2	10	0	10	5	0
6	3	4	3	0	1	2	1	2	0	0	0	0	0
12	3	1	1	1	1	1	2	2	5	2	0	15	5
12	3	1	2	0	1	1	2	2	0	0	10	10	2
12	3	1	3	0	1	1	2	2	0	0	0	0	0
12	3	2	1	1	1	1	2	2	10	2	20	5	0
12	3	2	2	0	1	1	2	2	-5	0	-10	20	10
12	3	2	3	0	1	1	2	2	0	0	0	0	0
12	3	3	1	0	1	1	2	2	0	1	10	5	5
12	3	3	2	1	1	1	2	2	5	0	0	15	2
12	3	3	3	0	1	1	2	2	0	0	0	0	0
12	3	4	1	0	1	1	2	2	-5	1	0	20	10
12	3	4	2	1	1	1	2	2	10	0	10	5	0
12	3	4	3	0	1	1	2	2	0	0	0	0	0
13	3	1	1	1	1	2	2	2	5	2	0	15	5
13	3	1	2	0	1	2	2	2	0	0	10	10	2
13	3	1	3	0	1	2	2	2	0	0	0	0	0
13	3	2	1	0	1	2	2	2	10	2	20	5	0
13	3	2	2	1	1	2	2	2	-5	0	-10	20	10
13	3	2	3	0	1	2	2	2	0	0	0	0	0
13	3	3	1	0	1	2	2	2	0	1	10	5	5
13	3	3	2	1	1	2	2	2	5	0	0	15	2
13	3	3	3	0	1	2	2	2	0	0	0	0	0
13	3	4	1	0	1	2	2	2	-5	1	0	20	10
13	3	4	2	1	1	2	2	2	10	0	10	5	0
13	3	4	3	0	1	2	2	2	0	0	0	0	0
15	3	1	1	1	1	1	3	2	5	2	0	15	5
15	3	1	2	0	1	1	3	2	0	0	10	10	2
15	3	1	3	0	1	1	3	2	0	0	0	0	0
15	3	2	1	1	1	1	3	2	10	2	20	5	0
15	3	2	2	0	1	1	3	2	-5	0	-10	20	10
15	3	2	3	0	1	1	3	2	0	0	0	0	0
15	3	3	1	0	1	1	3	2	0	1	10	5	5
15	3	3	2	0	1	1	3	2	5	0	0	15	2
15	3	3	3	1	1	1	3	2	0	0	0	0	0
15	3	4	1	0	1	1	3	2	-5	1	0	20	10
15	3	4	2	1	1	1	3	2	10	0	10	5	0
15	3	4	3	0	1	1	3	2	0	0	0	0	0
29	3	1	1	1	1	1	2	2	5	2	0	15	5
29	3	1	2	0	1	1	2	2	0	0	10	10	2
29	3	1	3	0	1	1	2	2	0	0	0	0	0
29	3	2	1	1	1	1	2	2	10	2	20	5	0
29	3	2	2	0	1	1	2	2	-5	0	-10	20	10
29	3	2	3	0	1	1	2	2	0	0	0	0	0
29	3	3	1	0	1	1	2	2	0	1	10	5	5
29	3	3	2	1	1	1	2	2	5	0	0	15	2
29	3	3	3	0	1	1	2	2	0	0	0	0	0
29	3	4	1	0	1	1	2	2	-5	1	0	20	10
29	3	4	2	1	1	1	2	2	10	0	10	5	0
29	3	4	3	0	1	1	2	2	0	0	0	0	0
32	3	1	1	0	3	1	3	2	5	2	0	15	5
32	3	1	2	0	3	1	3	2	0	0	10	10	2
32	3	1	3	1	3	1	3	2	0	0	0	0	0
32	3	2	1	1	3	1	3	2	10	2	20	5	0
32	3	2	2	0	3	1	3	2	-5	0	-10	20	10
32	3	2	3	0	3	1	3	2	0	0	0	0	0
32	3	3	1	0	3	1	3	2	0	1	10	5	5
32	3	3	2	0	3	1	3	2	5	0	0	15	2
32	3	3	3	1	3	1	3	2	0	0	0	0	0
32	3	4	1	0	3	1	3	2	-5	1	0	20	10
32	3	4	2	1	3	1	3	2	10	0	10	5	0
32	3	4	3	0	3	1	3	2	0	0	0	0	0
39	3	1	1	0	3	1	3	2	5	2	0	15	5
39	3	1	2	0	3	1	3	2	0	0	10	10	2
39	3	1	3	1	3	1	3	2	0	0	0	0	0
39	3	2	1	1	3	1	3	2	10	2	20	5	0
39	3	2	2	0	3	1	3	2	-5	0	-10	20	10
39	3	2	3	0	3	1	3	2	0	0	0	0	0
39	3	3	1	0	3	1	3	2	0	1	10	5	5
39	3	3	2	0	3	1	3	2	5	0	0	15	2
39	3	3	3	1	3	1	3	2	0	0	0	0	0
39	3	4	1	0	3	1	3	2	-5	1	0	20	10
39	3	4	2	1	3	1	3	2	10	0	10	5	0
39	3	4	3	0	3	1	3	2	0	0	0	0	0
41	3	1	1	0	3	1	3	2	5	2	0	15	5
41	3	1	2	0	3	1	3	2	0	0	10	10	2
41	3	1	3	1	3	1	3	2	0	0	0	0	0
41	3	2	1	1	3	1	3	2	10	2	20	5	0
41	3	2	2	0	3	1	3	2	-5	0	-10	20	10
41	3	2	3	0	3	1	3	2	0	0	0	0	0
41	3	3	1	0	3	1	3	2	0	1	10	5	5
41	3	3	2	0	3	1	3	2	5	0	0	15	2
41	3	3	3	1	3	1	3	2	0	0	0	0	0
41	3	4	1	0	3	1	3	2	-5	1	0	20	10
41	3	4	2	1	3	1	3	2	10	0	10	5	0
41	3	4	3	0	3	1	3	2	0	0	0	0	0
52	3	1	1	0	3	1	3	2	5	2	0	15	5
52	3	1	2	0	3	1	3	2	0	0	10	10	2
52	3	1	3	1	3	1	3	2	0	0	0	0	0
52	3	2	1	1	3	1	3	2	10	2	20	5	0
52	3	2	2	0	3	1	3	2	-5	0	-10	20	10
52	3	2	3	0	3	1	3	2	0	0	0	0	0
52	3	3	1	0	3	1	3	2	0	1	10	5	5
52	3	3	2	0	3	1	3	2	5	0	0	15	2
52	3	3	3	1	3	1	3	2	0	0	0	0	0
52	3	4	1	0	3	1	3	2	-5	1	0	20	10
52	3	4	2	1	3	1	3	2	10	0	10	5	0
52	3	4	3	0	3	1	3	2	0	0	0	0	0
57	3	1	1	0	3	2	2	1	5	2	0	15	5
57	3	1	2	0	3	2	2	1	0	0	10	10	2
57	3	1	3	1	3	2	2	1	0	0	0	0	0
57	3	2	1	0	3	2	2	1	10	2	20	5	0
57	3	2	2	1	3	2	2	1	-5	0	-10	20	10
57	3	2	3	0	3	2	2	1	0	0	0	0	0
57	3	3	1	0	3	2	2	1	0	1	10	5	5
57	3	3	2	1	3	2	2	1	5	0	0	15	2
57	3	3	3	0	3	2	2	1	0	0	0	0	0
57	3	4	1	1	3	2	2	1	-5	1	0	20	10
57	3	4	2	0	3	2	2	1	10	0	10	5	0
57	3	4	3	0	3	2	2	1	0	0	0	0	0
60	3	1	1	0	3	1	3	2	5	2	0	15	5
60	3	1	2	0	3	1	3	2	0	0	10	10	2
60	3	1	3	1	3	1	3	2	0	0	0	0	0
60	3	2	1	1	3	1	3	2	10	2	20	5	0
60	3	2	2	0	3	1	3	2	-5	0	-10	20	10
60	3	2	3	0	3	1	3	2	0	0	0	0	0
60	3	3	1	0	3	1	3	2	0	1	10	5	5
60	3	3	2	0	3	1	3	2	5	0	0	15	2
60	3	3	3	1	3	1	3	2	0	0	0	0	0
60	3	4	1	0	3	1	3	2	-5	1	0	20	10
60	3	4	2	1	3	1	3	2	10	0	10	5	0
60	3	4	3	0	3	1	3	2	0	0	0	0	0
68	3	1	1	1	1	1	2	2	5	2	0	15	5
68	3	1	2	0	1	1	2	2	0	0	10	10	2
68	3	1	3	0	1	1	2	2	0	0	0	0	0
68	3	2	1	1	1	1	2	2	10	2	20	5	0
68	3	2	2	0	1	1	2	2	-5	0	-10	20	10
68	3	2	3	0	1	1	2	2	0	0	0	0	0
68	3	3	1	0	1	1	2	2	0	1	10	5	5
68	3	3	2	1	1	1	2	2	5	0	0	15	2
68	3	3	3	0	1	1	2	2	0	0	0	0	0
68	3	4	1	0	1	1	2	2	-5	1	0	20	10
68	3	4	2	1	1	1	2	2	10	0	10	5	0
68	3	4	3	0	1	1	2	2	0	0	0	0	0
73	3	1	1	0	3	1	3	2	5	2	0	15	5
73	3	1	2	0	3	1	3	2	0	0	10	10	2
73	3	1	3	1	3	1	3	2	0	0	0	0	0
73	3	2	1	1	3	1	3	2	10	2	20	5	0
73	3	2	2	0	3	1	3	2	-5	0	-10	20	10
73	3	2	3	0	3	1	3	2	0	0	0	0	0
73	3	3	1	0	3	1	3	2	0	1	10	5	5
73	3	3	2	0	3	1	3	2	5	0	0	15	2
73	3	3	3	1	3	1	3	2	0	0	0	0	0
73	3	4	1	0	3	1	3	2	-5	1	0	20	10
73	3	4	2	1	3	1	3	2	10	0	10	5	0
73	3	4	3	0	3	1	3	2	0	0	0	0	0
81	3	1	1	0	3	1	3	2	5	2	0	15	5
81	3	1	2	0	3	1	3	2	0	0	10	10	2
81	3	1	3	1	3	1	3	2	0	0	0	0	0
81	3	2	1	1	3	1	3	2	10	2	20	5	0
81	3	2	2	0	3	1	3	2	-5	0	-10	20	10
81	3	2	3	0	3	1	3	2	0	0	0	0	0
81	3	3	1	0	3	1	3	2	0	1	10	5	5
81	3	3	2	0	3	1	3	2	5	0	0	15	2
81	3	3	3	1	3	1	3	2	0	0	0	0	0
81	3	4	1	0	3	1	3	2	-5	1	0	20	10
81	3	4	2	1	3	1	3	2	10	0	10	5	0
81	3	4	3	0	3	1	3	2	0	0	0	0	0
85	3	1	1	0	3	3	3	2	5	2	0	15	5
85	3	1	2	0	3	3	3	2	0	0	10	10	2
85	3	1	3	1	3	3	3	2	0	0	0	0	0
85	3	2	1	0	3	3	3	2	10	2	20	5	0
85	3	2	2	0	3	3	3	2	-5	0	-10	20	10
85	3	2	3	1	3	3	3	2	0	0	0	0	0
85	3	3	1	0	3	3	3	2	0	1	10	5	5
85	3	3	2	0	3	3	3	2	5	0	0	15	2
85	3	3	3	1	3	3	3	2	0	0	0	0	0
85	3	4	1	0	3	3	3	2	-5	1	0	20	10
85	3	4	2	1	3	3	3	2	10	0	10	5	0
85	3	4	3	0	3	3	3	2	0	0	0	0	0
92	3	1	1	1	1	1	2	2	5	2	0	15	5
92	3	1	2	0	1	1	2	2	0	0	10	10	2
92	3	1	3	0	1	1	2	2	0	0	0	0	0
92	3	2	1	1	1	1	2	2	10	2	20	5	0
92	3	2	2	0	1	1	2	2	-5	0	-10	20	10
92	3	2	3	0	1	1	2	2	0	0	0	0	0
92	3	3	1	0	1	1	2	2	0	1	10	5	5
92	3	3	2	1	1	1	2	2	5	0	0	15	2
92	3	3	3	0	1	1	2	2	0	0	0	0	0
92	3	4	1	0	1	1	2	2	-5	1	0	20	10
92	3	4	2	1	1	1	2	2	10	0	10	5	0
92	3	4	3	0	1	1	2	2	0	0	0	0	0
99	3	1	1	1	1	1	2	2	5	2	0	15	5
99	3	1	2	0	1	1	2	2	0	0	10	10	2
99	3	1	3	0	1	1	2	2	0	0	0	0	0
99	3	2	1	1	1	1	2	2	10	2	20	5	0
99	3	2	2	0	1	1	2	2	-5	0	-10	20	10
99	3	2	3	0	1	1	2	2	0	0	0	0	0
99	3	3	1	0	1	1	2	2	0	1	10	5	5
99	3	3	2	1	1	1	2	2	5	0	0	15	2
99	3	3	3	0	1	1	2	2	0	0	0	0	0
99	3	4	1	0	1	1	2	2	-5	1	0	20	10
99	3	4	2	1	1	1	2	2	10	0	10	5	0
99	3	4	3	0	1	1	2	2	0	0	0	0	0
107	3	1	1	1	1	1	1	1	5	2	0	15	5
107	3	1	2	0	1	1	1	1	0	0	10	10	2
107	3	1	3	0	1	1	1	1	0	0	0	0	0
107	3	2	1	1	1	1	1	1	10	2	20	5	0
107	3	2	2	0	1	1	1	1	-5	0	-10	20	10
107	3	2	3	0	1	1	1	1	0	0	0	0	0
107	3	3	1	1	1	1	1	1	0	1	10	5	5
107	3	3	2	0	1	1	1	1	5	0	0	15	2
107	3	3	3	0	1	1	1	1	0	0	0	0	0
107	3	4	1	1	1	1	1	1	-5	1	0	20	10
107	3	4	2	0	1	1	1	1	10	0	10	5	0
107	3	4	3	0	1	1	1	1	0	0	0	0	0
116	3	1	1	1	1	1	2	2	5	2	0	15	5
116	3	1	2	0	1	1	2	2	0	0	10	10	2
116	3	1	3	0	1	1	2	2	0	0	0	0	0
116	3	2	1	1	1	1	2	2	10	2	20	5	0
116	3	2	2	0	1	1	2	2	-5	0	-10	20	10
116	3	2	3	0	1	1	2	2	0	0	0	0	0
116	3	3	1	0	1	1	2	2	0	1	10	5	5
116	3	3	2	1	1	1	2	2	5	0	0	15	2
116	3	3	3	0	1	1	2	2	0	0	0	0	0
116	3	4	1	0	1	1	2	2	-5	1	0	20	10
116	3	4	2	1	1	1	2	2	10	0	10	5	0
116	3	4	3	0	1	1	2	2	0	0	0	0	0
121	3	1	1	1	1	3	2	3	5	2	0	15	5
121	3	1	2	0	1	3	2	3	0	0	10	10	2
121	3	1	3	0	1	3	2	3	0	0	0	0	0
121	3	2	1	0	1	3	2	3	10	2	20	5	0
121	3	2	2	0	1	3	2	3	-5	0	-10	20	10
121	3	2	3	1	1	3	2	3	0	0	0	0	0
121	3	3	1	0	1	3	2	3	0	1	10	5	5
121	3	3	2	1	1	3	2	3	5	0	0	15	2
121	3	3	3	0	1	3	2	3	0	0	0	0	0
121	3	4	1	0	1	3	2	3	-5	1	0	20	10
121	3	4	2	0	1	3	2	3	10	0	10	5	0
121	3	4	3	1	1	3	2	3	0	0	0	0	0
123	3	1	1	1	1	1	2	2	5	2	0	15	5
123	3	1	2	0	1	1	2	2	0	0	10	10	2
123	3	1	3	0	1	1	2	2	0	0	0	0	0
123	3	2	1	1	1	1	2	2	10	2	20	5	0
123	3	2	2	0	1	1	2	2	-5	0	-10	20	10
123	3	2	3	0	1	1	2	2	0	0	0	0	0
123	3	3	1	0	1	1	2	2	0	1	10	5	5
123	3	3	2	1	1	1	2	2	5	0	0	15	2
123	3	3	3	0	1	1	2	2	0	0	0	0	0
123	3	4	1	0	1	1	2	2	-5	1	0	20	10
123	3	4	2	1	1	1	2	2	10	0	10	5	0
123	3	4	3	0	1	1	2	2	0	0	0	0	0
128	3	1	1	1	1	1	2	2	5	2	0	15	5
128	3	1	2	0	1	1	2	2	0	0	10	10	2
128	3	1	3	0	1	1	2	2	0	0	0	0	0
128	3	2	1	1	1	1	2	2	10	2	20	5	0
128	3	2	2	0	1	1	2	2	-5	0	-10	20	10
128	3	2	3	0	1	1	2	2	0	0	0	0	0
128	3	3	1	0	1	1	2	2	0	1	10	5	5
128	3	3	2	1	1	1	2	2	5	0	0	15	2
128	3	3	3	0	1	1	2	2	0	0	0	0	0
128	3	4	1	0	1	1	2	2	-5	1	0	20	10
128	3	4	2	1	1	1	2	2	10	0	10	5	0
128	3	4	3	0	1	1	2	2	0	0	0	0	0
136	3	1	1	1	1	1	2	2	5	2	0	15	5
136	3	1	2	0	1	1	2	2	0	0	10	10	2
136	3	1	3	0	1	1	2	2	0	0	0	0	0
136	3	2	1	1	1	1	2	2	10	2	20	5	0
136	3	2	2	0	1	1	2	2	-5	0	-10	20	10
136	3	2	3	0	1	1	2	2	0	0	0	0	0
136	3	3	1	0	1	1	2	2	0	1	10	5	5
136	3	3	2	1	1	1	2	2	5	0	0	15	2
136	3	3	3	0	1	1	2	2	0	0	0	0	0
136	3	4	1	0	1	1	2	2	-5	1	0	20	10
136	3	4	2	1	1	1	2	2	10	0	10	5	0
136	3	4	3	0	1	1	2	2	0	0	0	0	0
147	3	1	1	1	1	1	2	2	5	2	0	15	5
147	3	1	2	0	1	1	2	2	0	0	10	10	2
147	3	1	3	0	1	1	2	2	0	0	0	0	0
147	3	2	1	1	1	1	2	2	10	2	20	5	0
147	3	2	2	0	1	1	2	2	-5	0	-10	20	10
147	3	2	3	0	1	1	2	2	0	0	0	0	0
147	3	3	1	0	1	1	2	2	0	1	10	5	5
147	3	3	2	1	1	1	2	2	5	0	0	15	2
147	3	3	3	0	1	1	2	2	0	0	0	0	0
147	3	4	1	0	1	1	2	2	-5	1	0	20	10
147	3	4	2	1	1	1	2	2	10	0	10	5	0
147	3	4	3	0	1	1	2	2	0	0	0	0	0
148	3	1	1	1	1	1	2	2	5	2	0	15	5
148	3	1	2	0	1	1	2	2	0	0	10	10	2
148	3	1	3	0	1	1	2	2	0	0	0	0	0
148	3	2	1	1	1	1	2	2	10	2	20	5	0
148	3	2	2	0	1	1	2	2	-5	0	-10	20	10
148	3	2	3	0	1	1	2	2	0	0	0	0	0
148	3	3	1	0	1	1	2	2	0	1	10	5	5
148	3	3	2	1	1	1	2	2	5	0	0	15	2
148	3	3	3	0	1	1	2	2	0	0	0	0	0
148	3	4	1	0	1	1	2	2	-5	1	0	20	10
148	3	4	2	1	1	1	2	2	10	0	10	5	0
148	3	4	3	0	1	1	2	2	0	0	0	0	0
155	3	1	1	0	3	3	3	3	5	2	0	15	5
155	3	1	2	0	3	3	3	3	0	0	10	10	2
155	3	1	3	1	3	3	3	3	0	0	0	0	0
155	3	2	1	0	3	3	3	3	10	2	20	5	0
155	3	2	2	0	3	3	3	3	-5	0	-10	20	10
155	3	2	3	1	3	3	3	3	0	0	0	0	0
155	3	3	1	0	3	3	3	3	0	1	10	5	5
155	3	3	2	0	3	3	3	3	5	0	0	15	2
155	3	3	3	1	3	3	3	3	0	0	0	0	0
155	3	4	1	0	3	3	3	3	-5	1	0	20	10
155	3	4	2	0	3	3	3	3	10	0	10	5	0
155	3	4	3	1	3	3	3	3	0	0	0	0	0
160	3	1	1	1	1	1	2	2	5	2	0	15	5
160	3	1	2	0	1	1	2	2	0	0	10	10	2
160	3	1	3	0	1	1	2	2	0	0	0	0	0
160	3	2	1	1	1	1	2	2	10	2	20	5	0
160	3	2	2	0	1	1	2	2	-5	0	-10	20	10
160	3	2	3	0	1	1	2	2	0	0	0	0	0
160	3	3	1	0	1	1	2	2	0	1	10	5	5
160	3	3	2	1	1	1	2	2	5	0	0	15	2
160	3	3	3	0	1	1	2	2	0	0	0	0	0
160	3	4	1	0	1	1	2	2	-5	1	0	20	10
160	3	4	2	1	1	1	2	2	10	0	10	5	0
160	3	4	3	0	1	1	2	2	0	0	0	0	0
167	3	1	1	1	1	1	2	2	5	2	0	15	5
167	3	1	2	0	1	1	2	2	0	0	10	10	2
167	3	1	3	0	1	1	2	2	0	0	0	0	0
167	3	2	1	1	1	1	2	2	10	2	20	5	0
167	3	2	2	0	1	1	2	2	-5	0	-10	20	10
167	3	2	3	0	1	1	2	2	0	0	0	0	0
167	3	3	1	0	1	1	2	2	0	1	10	5	5
167	3	3	2	1	1	1	2	2	5	0	0	15	2
167	3	3	3	0	1	1	2	2	0	0	0	0	0
167	3	4	1	0	1	1	2	2	-5	1	0	20	10
167	3	4	2	1	1	1	2	2	10	0	10	5	0
167	3	4	3	0	1	1	2	2	0	0	0	0	0
171	3	1	1	0	2	3	2	2	5	2	0	15	5
171	3	1	2	1	2	3	2	2	0	0	10	10	2
171	3	1	3	0	2	3	2	2	0	0	0	0	0
171	3	2	1	0	2	3	2	2	10	2	20	5	0
171	3	2	2	0	2	3	2	2	-5	0	-10	20	10
171	3	2	3	1	2	3	2	2	0	0	0	0	0
171	3	3	1	0	2	3	2	2	0	1	10	5	5
171	3	3	2	1	2	3	2	2	5	0	0	15	2
171	3	3	3	0	2	3	2	2	0	0	0	0	0
171	3	4	1	0	2	3	2	2	-5	1	0	20	10
171	3	4	2	1	2	3	2	2	10	0	10	5	0
171	3	4	3	0	2	3	2	2	0	0	0	0	0
184	3	1	1	1	1	1	2	2	5	2	0	15	5
184	3	1	2	0	1	1	2	2	0	0	10	10	2
184	3	1	3	0	1	1	2	2	0	0	0	0	0
184	3	2	1	1	1	1	2	2	10	2	20	5	0
184	3	2	2	0	1	1	2	2	-5	0	-10	20	10
184	3	2	3	0	1	1	2	2	0	0	0	0	0
184	3	3	1	0	1	1	2	2	0	1	10	5	5
184	3	3	2	1	1	1	2	2	5	0	0	15	2
184	3	3	3	0	1	1	2	2	0	0	0	0	0
184	3	4	1	0	1	1	2	2	-5	1	0	20	10
184	3	4	2	1	1	1	2	2	10	0	10	5	0
184	3	4	3	0	1	1	2	2	0	0	0	0	0
188	3	1	1	0	2	1	2	1	5	2	0	15	5
188	3	1	2	1	2	1	2	1	0	0	10	10	2
188	3	1	3	0	2	1	2	1	0	0	0	0	0
188	3	2	1	1	2	1	2	1	10	2	20	5	0
188	3	2	2	0	2	1	2	1	-5	0	-10	20	10
188	3	2	3	0	2	1	2	1	0	0	0	0	0
188	3	3	1	0	2	1	2	1	0	1	10	5	5
188	3	3	2	1	2	1	2	1	5	0	0	15	2
188	3	3	3	0	2	1	2	1	0	0	0	0	0
188	3	4	1	1	2	1	2	1	-5	1	0	20	10
188	3	4	2	0	2	1	2	1	10	0	10	5	0
188	3	4	3	0	2	1	2	1	0	0	0	0	0
192	3	1	1	1	1	1	2	2	5	2	0	15	5
192	3	1	2	0	1	1	2	2	0	0	10	10	2
192	3	1	3	0	1	1	2	2	0	0	0	0	0
192	3	2	1	1	1	1	2	2	10	2	20	5	0
192	3	2	2	0	1	1	2	2	-5	0	-10	20	10
192	3	2	3	0	1	1	2	2	0	0	0	0	0
192	3	3	1	0	1	1	2	2	0	1	10	5	5
192	3	3	2	1	1	1	2	2	5	0	0	15	2
192	3	3	3	0	1	1	2	2	0	0	0	0	0
192	3	4	1	0	1	1	2	2	-5	1	0	20	10
192	3	4	2	1	1	1	2	2	10	0	10	5	0
192	3	4	3	0	1	1	2	2	0	0	0	0	0
196	3	1	1	1	1	1	1	2	5	2	0	15	5
196	3	1	2	0	1	1	1	2	0	0	10	10	2
196	3	1	3	0	1	1	1	2	0	0	0	0	0
196	3	2	1	1	1	1	1	2	10	2	20	5	0
196	3	2	2	0	1	1	1	2	-5	0	-10	20	10
196	3	2	3	0	1	1	1	2	0	0	0	0	0
196	3	3	1	1	1	1	1	2	0	1	10	5	5
196	3	3	2	0	1	1	1	2	5	0	0	15	2
196	3	3	3	0	1	1	1	2	0	0	0	0	0
196	3	4	1	0	1	1	1	2	-5	1	0	20	10
196	3	4	2	1	1	1	1	2	10	0	10	5	0
196	3	4	3	0	1	1	1	2	0	0	0	0	0
11	4	1	1	0	2	1	1	2	0	0	20	10	10
11	4	1	2	1	2	1	1	2	5	1	-10	15	0
11	4	1	3	0	2	1	1	2	0	0	0	0	0
11	4	2	1	1	2	1	1	2	10	2	20	10	10
11	4	2	2	0	2	1	1	2	-5	0	-10	15	0
11	4	2	3	0	2	1	1	2	0	0	0	0	0
11	4	3	1	1	2	1	1	2	5	2	10	15	5
11	4	3	2	0	2	1	1	2	0	1	0	10	2
11	4	3	3	0	2	1	1	2	0	0	0	0	0
11	4	4	1	0	2	1	1	2	-5	2	-10	5	10
11	4	4	2	1	2	1	1	2	10	2	20	20	0
11	4	4	3	0	2	1	1	2	0	0	0	0	0
17	4	1	1	0	3	1	3	2	0	0	20	10	10
17	4	1	2	0	3	1	3	2	5	1	-10	15	0
17	4	1	3	1	3	1	3	2	0	0	0	0	0
17	4	2	1	1	3	1	3	2	10	2	20	10	10
17	4	2	2	0	3	1	3	2	-5	0	-10	15	0
17	4	2	3	0	3	1	3	2	0	0	0	0	0
17	4	3	1	0	3	1	3	2	5	2	10	15	5
17	4	3	2	0	3	1	3	2	0	1	0	10	2
17	4	3	3	1	3	1	3	2	0	0	0	0	0
17	4	4	1	0	3	1	3	2	-5	2	-10	5	10
17	4	4	2	1	3	1	3	2	10	2	20	20	0
17	4	4	3	0	3	1	3	2	0	0	0	0	0
23	4	1	1	0	3	1	1	2	0	0	20	10	10
23	4	1	2	0	3	1	1	2	5	1	-10	15	0
23	4	1	3	1	3	1	1	2	0	0	0	0	0
23	4	2	1	1	3	1	1	2	10	2	20	10	10
23	4	2	2	0	3	1	1	2	-5	0	-10	15	0
23	4	2	3	0	3	1	1	2	0	0	0	0	0
23	4	3	1	1	3	1	1	2	5	2	10	15	5
23	4	3	2	0	3	1	1	2	0	1	0	10	2
23	4	3	3	0	3	1	1	2	0	0	0	0	0
23	4	4	1	0	3	1	1	2	-5	2	-10	5	10
23	4	4	2	1	3	1	1	2	10	2	20	20	0
23	4	4	3	0	3	1	1	2	0	0	0	0	0
33	4	1	1	0	3	1	1	2	0	0	20	10	10
33	4	1	2	0	3	1	1	2	5	1	-10	15	0
33	4	1	3	1	3	1	1	2	0	0	0	0	0
33	4	2	1	1	3	1	1	2	10	2	20	10	10
33	4	2	2	0	3	1	1	2	-5	0	-10	15	0
33	4	2	3	0	3	1	1	2	0	0	0	0	0
33	4	3	1	1	3	1	1	2	5	2	10	15	5
33	4	3	2	0	3	1	1	2	0	1	0	10	2
33	4	3	3	0	3	1	1	2	0	0	0	0	0
33	4	4	1	0	3	1	1	2	-5	2	-10	5	10
33	4	4	2	1	3	1	1	2	10	2	20	20	0
33	4	4	3	0	3	1	1	2	0	0	0	0	0
43	4	1	1	0	2	1	1	2	0	0	20	10	10
43	4	1	2	1	2	1	1	2	5	1	-10	15	0
43	4	1	3	0	2	1	1	2	0	0	0	0	0
43	4	2	1	1	2	1	1	2	10	2	20	10	10
43	4	2	2	0	2	1	1	2	-5	0	-10	15	0
43	4	2	3	0	2	1	1	2	0	0	0	0	0
43	4	3	1	1	2	1	1	2	5	2	10	15	5
43	4	3	2	0	2	1	1	2	0	1	0	10	2
43	4	3	3	0	2	1	1	2	0	0	0	0	0
43	4	4	1	0	2	1	1	2	-5	2	-10	5	10
43	4	4	2	1	2	1	1	2	10	2	20	20	0
43	4	4	3	0	2	1	1	2	0	0	0	0	0
44	4	1	1	0	2	1	1	2	0	0	20	10	10
44	4	1	2	1	2	1	1	2	5	1	-10	15	0
44	4	1	3	0	2	1	1	2	0	0	0	0	0
44	4	2	1	1	2	1	1	2	10	2	20	10	10
44	4	2	2	0	2	1	1	2	-5	0	-10	15	0
44	4	2	3	0	2	1	1	2	0	0	0	0	0
44	4	3	1	1	2	1	1	2	5	2	10	15	5
44	4	3	2	0	2	1	1	2	0	1	0	10	2
44	4	3	3	0	2	1	1	2	0	0	0	0	0
44	4	4	1	0	2	1	1	2	-5	2	-10	5	10
44	4	4	2	1	2	1	1	2	10	2	20	20	0
44	4	4	3	0	2	1	1	2	0	0	0	0	0
48	4	1	1	0	3	1	3	2	0	0	20	10	10
48	4	1	2	0	3	1	3	2	5	1	-10	15	0
48	4	1	3	1	3	1	3	2	0	0	0	0	0
48	4	2	1	1	3	1	3	2	10	2	20	10	10
48	4	2	2	0	3	1	3	2	-5	0	-10	15	0
48	4	2	3	0	3	1	3	2	0	0	0	0	0
48	4	3	1	0	3	1	3	2	5	2	10	15	5
48	4	3	2	0	3	1	3	2	0	1	0	10	2
48	4	3	3	1	3	1	3	2	0	0	0	0	0
48	4	4	1	0	3	1	3	2	-5	2	-10	5	10
48	4	4	2	1	3	1	3	2	10	2	20	20	0
48	4	4	3	0	3	1	3	2	0	0	0	0	0
53	4	1	1	0	3	1	1	2	0	0	20	10	10
53	4	1	2	0	3	1	1	2	5	1	-10	15	0
53	4	1	3	1	3	1	1	2	0	0	0	0	0
53	4	2	1	1	3	1	1	2	10	2	20	10	10
53	4	2	2	0	3	1	1	2	-5	0	-10	15	0
53	4	2	3	0	3	1	1	2	0	0	0	0	0
53	4	3	1	1	3	1	1	2	5	2	10	15	5
53	4	3	2	0	3	1	1	2	0	1	0	10	2
53	4	3	3	0	3	1	1	2	0	0	0	0	0
53	4	4	1	0	3	1	1	2	-5	2	-10	5	10
53	4	4	2	1	3	1	1	2	10	2	20	20	0
53	4	4	3	0	3	1	1	2	0	0	0	0	0
63	4	1	1	0	3	1	1	2	0	0	20	10	10
63	4	1	2	0	3	1	1	2	5	1	-10	15	0
63	4	1	3	1	3	1	1	2	0	0	0	0	0
63	4	2	1	1	3	1	1	2	10	2	20	10	10
63	4	2	2	0	3	1	1	2	-5	0	-10	15	0
63	4	2	3	0	3	1	1	2	0	0	0	0	0
63	4	3	1	1	3	1	1	2	5	2	10	15	5
63	4	3	2	0	3	1	1	2	0	1	0	10	2
63	4	3	3	0	3	1	1	2	0	0	0	0	0
63	4	4	1	0	3	1	1	2	-5	2	-10	5	10
63	4	4	2	1	3	1	1	2	10	2	20	20	0
63	4	4	3	0	3	1	1	2	0	0	0	0	0
70	4	1	1	0	2	1	1	2	0	0	20	10	10
70	4	1	2	1	2	1	1	2	5	1	-10	15	0
70	4	1	3	0	2	1	1	2	0	0	0	0	0
70	4	2	1	1	2	1	1	2	10	2	20	10	10
70	4	2	2	0	2	1	1	2	-5	0	-10	15	0
70	4	2	3	0	2	1	1	2	0	0	0	0	0
70	4	3	1	1	2	1	1	2	5	2	10	15	5
70	4	3	2	0	2	1	1	2	0	1	0	10	2
70	4	3	3	0	2	1	1	2	0	0	0	0	0
70	4	4	1	0	2	1	1	2	-5	2	-10	5	10
70	4	4	2	1	2	1	1	2	10	2	20	20	0
70	4	4	3	0	2	1	1	2	0	0	0	0	0
79	4	1	1	0	3	1	1	2	0	0	20	10	10
79	4	1	2	0	3	1	1	2	5	1	-10	15	0
79	4	1	3	1	3	1	1	2	0	0	0	0	0
79	4	2	1	1	3	1	1	2	10	2	20	10	10
79	4	2	2	0	3	1	1	2	-5	0	-10	15	0
79	4	2	3	0	3	1	1	2	0	0	0	0	0
79	4	3	1	1	3	1	1	2	5	2	10	15	5
79	4	3	2	0	3	1	1	2	0	1	0	10	2
79	4	3	3	0	3	1	1	2	0	0	0	0	0
79	4	4	1	0	3	1	1	2	-5	2	-10	5	10
79	4	4	2	1	3	1	1	2	10	2	20	20	0
79	4	4	3	0	3	1	1	2	0	0	0	0	0
80	4	1	1	0	3	1	1	2	0	0	20	10	10
80	4	1	2	0	3	1	1	2	5	1	-10	15	0
80	4	1	3	1	3	1	1	2	0	0	0	0	0
80	4	2	1	1	3	1	1	2	10	2	20	10	10
80	4	2	2	0	3	1	1	2	-5	0	-10	15	0
80	4	2	3	0	3	1	1	2	0	0	0	0	0
80	4	3	1	1	3	1	1	2	5	2	10	15	5
80	4	3	2	0	3	1	1	2	0	1	0	10	2
80	4	3	3	0	3	1	1	2	0	0	0	0	0
80	4	4	1	0	3	1	1	2	-5	2	-10	5	10
80	4	4	2	1	3	1	1	2	10	2	20	20	0
80	4	4	3	0	3	1	1	2	0	0	0	0	0
83	4	1	1	0	3	1	1	2	0	0	20	10	10
83	4	1	2	0	3	1	1	2	5	1	-10	15	0
83	4	1	3	1	3	1	1	2	0	0	0	0	0
83	4	2	1	1	3	1	1	2	10	2	20	10	10
83	4	2	2	0	3	1	1	2	-5	0	-10	15	0
83	4	2	3	0	3	1	1	2	0	0	0	0	0
83	4	3	1	1	3	1	1	2	5	2	10	15	5
83	4	3	2	0	3	1	1	2	0	1	0	10	2
83	4	3	3	0	3	1	1	2	0	0	0	0	0
83	4	4	1	0	3	1	1	2	-5	2	-10	5	10
83	4	4	2	1	3	1	1	2	10	2	20	20	0
83	4	4	3	0	3	1	1	2	0	0	0	0	0
93	4	1	1	0	3	1	1	2	0	0	20	10	10
93	4	1	2	0	3	1	1	2	5	1	-10	15	0
93	4	1	3	1	3	1	1	2	0	0	0	0	0
93	4	2	1	1	3	1	1	2	10	2	20	10	10
93	4	2	2	0	3	1	1	2	-5	0	-10	15	0
93	4	2	3	0	3	1	1	2	0	0	0	0	0
93	4	3	1	1	3	1	1	2	5	2	10	15	5
93	4	3	2	0	3	1	1	2	0	1	0	10	2
93	4	3	3	0	3	1	1	2	0	0	0	0	0
93	4	4	1	0	3	1	1	2	-5	2	-10	5	10
93	4	4	2	1	3	1	1	2	10	2	20	20	0
93	4	4	3	0	3	1	1	2	0	0	0	0	0
96	4	1	1	0	2	1	1	2	0	0	20	10	10
96	4	1	2	1	2	1	1	2	5	1	-10	15	0
96	4	1	3	0	2	1	1	2	0	0	0	0	0
96	4	2	1	1	2	1	1	2	10	2	20	10	10
96	4	2	2	0	2	1	1	2	-5	0	-10	15	0
96	4	2	3	0	2	1	1	2	0	0	0	0	0
96	4	3	1	1	2	1	1	2	5	2	10	15	5
96	4	3	2	0	2	1	1	2	0	1	0	10	2
96	4	3	3	0	2	1	1	2	0	0	0	0	0
96	4	4	1	0	2	1	1	2	-5	2	-10	5	10
96	4	4	2	1	2	1	1	2	10	2	20	20	0
96	4	4	3	0	2	1	1	2	0	0	0	0	0
102	4	1	1	0	2	1	1	2	0	0	20	10	10
102	4	1	2	1	2	1	1	2	5	1	-10	15	0
102	4	1	3	0	2	1	1	2	0	0	0	0	0
102	4	2	1	1	2	1	1	2	10	2	20	10	10
102	4	2	2	0	2	1	1	2	-5	0	-10	15	0
102	4	2	3	0	2	1	1	2	0	0	0	0	0
102	4	3	1	1	2	1	1	2	5	2	10	15	5
102	4	3	2	0	2	1	1	2	0	1	0	10	2
102	4	3	3	0	2	1	1	2	0	0	0	0	0
102	4	4	1	0	2	1	1	2	-5	2	-10	5	10
102	4	4	2	1	2	1	1	2	10	2	20	20	0
102	4	4	3	0	2	1	1	2	0	0	0	0	0
106	4	1	1	0	2	1	1	2	0	0	20	10	10
106	4	1	2	1	2	1	1	2	5	1	-10	15	0
106	4	1	3	0	2	1	1	2	0	0	0	0	0
106	4	2	1	1	2	1	1	2	10	2	20	10	10
106	4	2	2	0	2	1	1	2	-5	0	-10	15	0
106	4	2	3	0	2	1	1	2	0	0	0	0	0
106	4	3	1	1	2	1	1	2	5	2	10	15	5
106	4	3	2	0	2	1	1	2	0	1	0	10	2
106	4	3	3	0	2	1	1	2	0	0	0	0	0
106	4	4	1	0	2	1	1	2	-5	2	-10	5	10
106	4	4	2	1	2	1	1	2	10	2	20	20	0
106	4	4	3	0	2	1	1	2	0	0	0	0	0
109	4	1	1	0	2	1	1	2	0	0	20	10	10
109	4	1	2	1	2	1	1	2	5	1	-10	15	0
109	4	1	3	0	2	1	1	2	0	0	0	0	0
109	4	2	1	1	2	1	1	2	10	2	20	10	10
109	4	2	2	0	2	1	1	2	-5	0	-10	15	0
109	4	2	3	0	2	1	1	2	0	0	0	0	0
109	4	3	1	1	2	1	1	2	5	2	10	15	5
109	4	3	2	0	2	1	1	2	0	1	0	10	2
109	4	3	3	0	2	1	1	2	0	0	0	0	0
109	4	4	1	0	2	1	1	2	-5	2	-10	5	10
109	4	4	2	1	2	1	1	2	10	2	20	20	0
109	4	4	3	0	2	1	1	2	0	0	0	0	0
114	4	1	1	0	2	1	1	1	0	0	20	10	10
114	4	1	2	1	2	1	1	1	5	1	-10	15	0
114	4	1	3	0	2	1	1	1	0	0	0	0	0
114	4	2	1	1	2	1	1	1	10	2	20	10	10
114	4	2	2	0	2	1	1	1	-5	0	-10	15	0
114	4	2	3	0	2	1	1	1	0	0	0	0	0
114	4	3	1	1	2	1	1	1	5	2	10	15	5
114	4	3	2	0	2	1	1	1	0	1	0	10	2
114	4	3	3	0	2	1	1	1	0	0	0	0	0
114	4	4	1	1	2	1	1	1	-5	2	-10	5	10
114	4	4	2	0	2	1	1	1	10	2	20	20	0
114	4	4	3	0	2	1	1	1	0	0	0	0	0
130	4	1	1	0	2	1	1	2	0	0	20	10	10
130	4	1	2	1	2	1	1	2	5	1	-10	15	0
130	4	1	3	0	2	1	1	2	0	0	0	0	0
130	4	2	1	1	2	1	1	2	10	2	20	10	10
130	4	2	2	0	2	1	1	2	-5	0	-10	15	0
130	4	2	3	0	2	1	1	2	0	0	0	0	0
130	4	3	1	1	2	1	1	2	5	2	10	15	5
130	4	3	2	0	2	1	1	2	0	1	0	10	2
130	4	3	3	0	2	1	1	2	0	0	0	0	0
130	4	4	1	0	2	1	1	2	-5	2	-10	5	10
130	4	4	2	1	2	1	1	2	10	2	20	20	0
130	4	4	3	0	2	1	1	2	0	0	0	0	0
135	4	1	1	0	3	1	1	3	0	0	20	10	10
135	4	1	2	0	3	1	1	3	5	1	-10	15	0
135	4	1	3	1	3	1	1	3	0	0	0	0	0
135	4	2	1	1	3	1	1	3	10	2	20	10	10
135	4	2	2	0	3	1	1	3	-5	0	-10	15	0
135	4	2	3	0	3	1	1	3	0	0	0	0	0
135	4	3	1	1	3	1	1	3	5	2	10	15	5
135	4	3	2	0	3	1	1	3	0	1	0	10	2
135	4	3	3	0	3	1	1	3	0	0	0	0	0
135	4	4	1	0	3	1	1	3	-5	2	-10	5	10
135	4	4	2	0	3	1	1	3	10	2	20	20	0
135	4	4	3	1	3	1	1	3	0	0	0	0	0
139	4	1	1	0	2	1	1	3	0	0	20	10	10
139	4	1	2	1	2	1	1	3	5	1	-10	15	0
139	4	1	3	0	2	1	1	3	0	0	0	0	0
139	4	2	1	1	2	1	1	3	10	2	20	10	10
139	4	2	2	0	2	1	1	3	-5	0	-10	15	0
139	4	2	3	0	2	1	1	3	0	0	0	0	0
139	4	3	1	1	2	1	1	3	5	2	10	15	5
139	4	3	2	0	2	1	1	3	0	1	0	10	2
139	4	3	3	0	2	1	1	3	0	0	0	0	0
139	4	4	1	0	2	1	1	3	-5	2	-10	5	10
139	4	4	2	0	2	1	1	3	10	2	20	20	0
139	4	4	3	1	2	1	1	3	0	0	0	0	0
146	4	1	1	0	2	1	1	2	0	0	20	10	10
146	4	1	2	1	2	1	1	2	5	1	-10	15	0
146	4	1	3	0	2	1	1	2	0	0	0	0	0
146	4	2	1	1	2	1	1	2	10	2	20	10	10
146	4	2	2	0	2	1	1	2	-5	0	-10	15	0
146	4	2	3	0	2	1	1	2	0	0	0	0	0
146	4	3	1	1	2	1	1	2	5	2	10	15	5
146	4	3	2	0	2	1	1	2	0	1	0	10	2
146	4	3	3	0	2	1	1	2	0	0	0	0	0
146	4	4	1	0	2	1	1	2	-5	2	-10	5	10
146	4	4	2	1	2	1	1	2	10	2	20	20	0
146	4	4	3	0	2	1	1	2	0	0	0	0	0
152	4	1	1	0	3	1	3	2	0	0	20	10	10
152	4	1	2	0	3	1	3	2	5	1	-10	15	0
152	4	1	3	1	3	1	3	2	0	0	0	0	0
152	4	2	1	1	3	1	3	2	10	2	20	10	10
152	4	2	2	0	3	1	3	2	-5	0	-10	15	0
152	4	2	3	0	3	1	3	2	0	0	0	0	0
152	4	3	1	0	3	1	3	2	5	2	10	15	5
152	4	3	2	0	3	1	3	2	0	1	0	10	2
152	4	3	3	1	3	1	3	2	0	0	0	0	0
152	4	4	1	0	3	1	3	2	-5	2	-10	5	10
152	4	4	2	1	3	1	3	2	10	2	20	20	0
152	4	4	3	0	3	1	3	2	0	0	0	0	0
162	4	1	1	0	3	1	3	2	0	0	20	10	10
162	4	1	2	0	3	1	3	2	5	1	-10	15	0
162	4	1	3	1	3	1	3	2	0	0	0	0	0
162	4	2	1	1	3	1	3	2	10	2	20	10	10
162	4	2	2	0	3	1	3	2	-5	0	-10	15	0
162	4	2	3	0	3	1	3	2	0	0	0	0	0
162	4	3	1	0	3	1	3	2	5	2	10	15	5
162	4	3	2	0	3	1	3	2	0	1	0	10	2
162	4	3	3	1	3	1	3	2	0	0	0	0	0
162	4	4	1	0	3	1	3	2	-5	2	-10	5	10
162	4	4	2	1	3	1	3	2	10	2	20	20	0
162	4	4	3	0	3	1	3	2	0	0	0	0	0
164	4	1	1	0	3	1	1	2	0	0	20	10	10
164	4	1	2	0	3	1	1	2	5	1	-10	15	0
164	4	1	3	1	3	1	1	2	0	0	0	0	0
164	4	2	1	1	3	1	1	2	10	2	20	10	10
164	4	2	2	0	3	1	1	2	-5	0	-10	15	0
164	4	2	3	0	3	1	1	2	0	0	0	0	0
164	4	3	1	1	3	1	1	2	5	2	10	15	5
164	4	3	2	0	3	1	1	2	0	1	0	10	2
164	4	3	3	0	3	1	1	2	0	0	0	0	0
164	4	4	1	0	3	1	1	2	-5	2	-10	5	10
164	4	4	2	1	3	1	1	2	10	2	20	20	0
164	4	4	3	0	3	1	1	2	0	0	0	0	0
174	4	1	1	0	3	1	1	2	0	0	20	10	10
174	4	1	2	0	3	1	1	2	5	1	-10	15	0
174	4	1	3	1	3	1	1	2	0	0	0	0	0
174	4	2	1	1	3	1	1	2	10	2	20	10	10
174	4	2	2	0	3	1	1	2	-5	0	-10	15	0
174	4	2	3	0	3	1	1	2	0	0	0	0	0
174	4	3	1	1	3	1	1	2	5	2	10	15	5
174	4	3	2	0	3	1	1	2	0	1	0	10	2
174	4	3	3	0	3	1	1	2	0	0	0	0	0
174	4	4	1	0	3	1	1	2	-5	2	-10	5	10
174	4	4	2	1	3	1	1	2	10	2	20	20	0
174	4	4	3	0	3	1	1	2	0	0	0	0	0
185	4	1	1	0	3	1	1	2	0	0	20	10	10
185	4	1	2	0	3	1	1	2	5	1	-10	15	0
185	4	1	3	1	3	1	1	2	0	0	0	0	0
185	4	2	1	1	3	1	1	2	10	2	20	10	10
185	4	2	2	0	3	1	1	2	-5	0	-10	15	0
185	4	2	3	0	3	1	1	2	0	0	0	0	0
185	4	3	1	1	3	1	1	2	5	2	10	15	5
185	4	3	2	0	3	1	1	2	0	1	0	10	2
185	4	3	3	0	3	1	1	2	0	0	0	0	0
185	4	4	1	0	3	1	1	2	-5	2	-10	5	10
185	4	4	2	1	3	1	1	2	10	2	20	20	0
185	4	4	3	0	3	1	1	2	0	0	0	0	0
189	4	1	1	0	3	1	1	2	0	0	20	10	10
189	4	1	2	0	3	1	1	2	5	1	-10	15	0
189	4	1	3	1	3	1	1	2	0	0	0	0	0
189	4	2	1	1	3	1	1	2	10	2	20	10	10
189	4	2	2	0	3	1	1	2	-5	0	-10	15	0
189	4	2	3	0	3	1	1	2	0	0	0	0	0
189	4	3	1	1	3	1	1	2	5	2	10	15	5
189	4	3	2	0	3	1	1	2	0	1	0	10	2
189	4	3	3	0	3	1	1	2	0	0	0	0	0
189	4	4	1	0	3	1	1	2	-5	2	-10	5	10
189	4	4	2	1	3	1	1	2	10	2	20	20	0
189	4	4	3	0	3	1	1	2	0	0	0	0	0
195	4	1	1	0	2	1	3	3	0	0	20	10	10
195	4	1	2	1	2	1	3	3	5	1	-10	15	0
195	4	1	3	0	2	1	3	3	0	0	0	0	0
195	4	2	1	1	2	1	3	3	10	2	20	10	10
195	4	2	2	0	2	1	3	3	-5	0	-10	15	0
195	4	2	3	0	2	1	3	3	0	0	0	0	0
195	4	3	1	0	2	1	3	3	5	2	10	15	5
195	4	3	2	0	2	1	3	3	0	1	0	10	2
195	4	3	3	1	2	1	3	3	0	0	0	0	0
195	4	4	1	0	2	1	3	3	-5	2	-10	5	10
195	4	4	2	0	2	1	3	3	10	2	20	20	0
195	4	4	3	1	2	1	3	3	0	0	0	0	0
197	4	1	1	0	3	1	1	2	0	0	20	10	10
197	4	1	2	0	3	1	1	2	5	1	-10	15	0
197	4	1	3	1	3	1	1	2	0	0	0	0	0
197	4	2	1	1	3	1	1	2	10	2	20	10	10
197	4	2	2	0	3	1	1	2	-5	0	-10	15	0
197	4	2	3	0	3	1	1	2	0	0	0	0	0
197	4	3	1	1	3	1	1	2	5	2	10	15	5
197	4	3	2	0	3	1	1	2	0	1	0	10	2
197	4	3	3	0	3	1	1	2	0	0	0	0	0
197	4	4	1	0	3	1	1	2	-5	2	-10	5	10
197	4	4	2	1	3	1	1	2	10	2	20	20	0
197	4	4	3	0	3	1	1	2	0	0	0	0	0
3	5	1	1	0	2	2	2	2	0	1	-10	5	0
3	5	1	2	1	2	2	2	2	5	0	20	20	10
3	5	1	3	0	2	2	2	2	0	0	0	0	0
3	5	2	1	0	2	2	2	2	-5	0	20	5	2
3	5	2	2	1	2	2	2	2	10	1	-10	20	5
3	5	2	3	0	2	2	2	2	0	0	0	0	0
3	5	3	1	0	2	2	2	2	-5	0	-10	10	5
3	5	3	2	1	2	2	2	2	10	2	20	15	2
3	5	3	3	0	2	2	2	2	0	0	0	0	0
3	5	4	1	0	2	2	2	2	-5	1	20	20	0
3	5	4	2	1	2	2	2	2	10	2	-10	5	10
3	5	4	3	0	2	2	2	2	0	0	0	0	0
19	5	1	1	0	2	2	2	2	0	1	-10	5	0
19	5	1	2	1	2	2	2	2	5	0	20	20	10
19	5	1	3	0	2	2	2	2	0	0	0	0	0
19	5	2	1	0	2	2	2	2	-5	0	20	5	2
19	5	2	2	1	2	2	2	2	10	1	-10	20	5
19	5	2	3	0	2	2	2	2	0	0	0	0	0
19	5	3	1	0	2	2	2	2	-5	0	-10	10	5
19	5	3	2	1	2	2	2	2	10	2	20	15	2
19	5	3	3	0	2	2	2	2	0	0	0	0	0
19	5	4	1	0	2	2	2	2	-5	1	20	20	0
19	5	4	2	1	2	2	2	2	10	2	-10	5	10
19	5	4	3	0	2	2	2	2	0	0	0	0	0
24	5	1	1	0	2	2	1	2	0	1	-10	5	0
24	5	1	2	1	2	2	1	2	5	0	20	20	10
24	5	1	3	0	2	2	1	2	0	0	0	0	0
24	5	2	1	0	2	2	1	2	-5	0	20	5	2
24	5	2	2	1	2	2	1	2	10	1	-10	20	5
24	5	2	3	0	2	2	1	2	0	0	0	0	0
24	5	3	1	1	2	2	1	2	-5	0	-10	10	5
24	5	3	2	0	2	2	1	2	10	2	20	15	2
24	5	3	3	0	2	2	1	2	0	0	0	0	0
24	5	4	1	0	2	2	1	2	-5	1	20	20	0
24	5	4	2	1	2	2	1	2	10	2	-10	5	10
24	5	4	3	0	2	2	1	2	0	0	0	0	0
34	5	1	1	0	2	2	2	2	0	1	-10	5	0
34	5	1	2	1	2	2	2	2	5	0	20	20	10
34	5	1	3	0	2	2	2	2	0	0	0	0	0
34	5	2	1	0	2	2	2	2	-5	0	20	5	2
34	5	2	2	1	2	2	2	2	10	1	-10	20	5
34	5	2	3	0	2	2	2	2	0	0	0	0	0
34	5	3	1	0	2	2	2	2	-5	0	-10	10	5
34	5	3	2	1	2	2	2	2	10	2	20	15	2
34	5	3	3	0	2	2	2	2	0	0	0	0	0
34	5	4	1	0	2	2	2	2	-5	1	20	20	0
34	5	4	2	1	2	2	2	2	10	2	-10	5	10
34	5	4	3	0	2	2	2	2	0	0	0	0	0
42	5	1	1	0	3	3	3	3	0	1	-10	5	0
42	5	1	2	0	3	3	3	3	5	0	20	20	10
42	5	1	3	1	3	3	3	3	0	0	0	0	0
42	5	2	1	0	3	3	3	3	-5	0	20	5	2
42	5	2	2	0	3	3	3	3	10	1	-10	20	5
42	5	2	3	1	3	3	3	3	0	0	0	0	0
42	5	3	1	0	3	3	3	3	-5	0	-10	10	5
42	5	3	2	0	3	3	3	3	10	2	20	15	2
42	5	3	3	1	3	3	3	3	0	0	0	0	0
42	5	4	1	0	3	3	3	3	-5	1	20	20	0
42	5	4	2	0	3	3	3	3	10	2	-10	5	10
42	5	4	3	1	3	3	3	3	0	0	0	0	0
46	5	1	1	0	2	1	2	2	0	1	-10	5	0
46	5	1	2	1	2	1	2	2	5	0	20	20	10
46	5	1	3	0	2	1	2	2	0	0	0	0	0
46	5	2	1	1	2	1	2	2	-5	0	20	5	2
46	5	2	2	0	2	1	2	2	10	1	-10	20	5
46	5	2	3	0	2	1	2	2	0	0	0	0	0
46	5	3	1	0	2	1	2	2	-5	0	-10	10	5
46	5	3	2	1	2	1	2	2	10	2	20	15	2
46	5	3	3	0	2	1	2	2	0	0	0	0	0
46	5	4	1	0	2	1	2	2	-5	1	20	20	0
46	5	4	2	1	2	1	2	2	10	2	-10	5	10
46	5	4	3	0	2	1	2	2	0	0	0	0	0
47	5	1	1	0	2	2	2	2	0	1	-10	5	0
47	5	1	2	1	2	2	2	2	5	0	20	20	10
47	5	1	3	0	2	2	2	2	0	0	0	0	0
47	5	2	1	0	2	2	2	2	-5	0	20	5	2
47	5	2	2	1	2	2	2	2	10	1	-10	20	5
47	5	2	3	0	2	2	2	2	0	0	0	0	0
47	5	3	1	0	2	2	2	2	-5	0	-10	10	5
47	5	3	2	1	2	2	2	2	10	2	20	15	2
47	5	3	3	0	2	2	2	2	0	0	0	0	0
47	5	4	1	0	2	2	2	2	-5	1	20	20	0
47	5	4	2	1	2	2	2	2	10	2	-10	5	10
47	5	4	3	0	2	2	2	2	0	0	0	0	0
49	5	1	1	0	2	2	2	2	0	1	-10	5	0
49	5	1	2	1	2	2	2	2	5	0	20	20	10
49	5	1	3	0	2	2	2	2	0	0	0	0	0
49	5	2	1	0	2	2	2	2	-5	0	20	5	2
49	5	2	2	1	2	2	2	2	10	1	-10	20	5
49	5	2	3	0	2	2	2	2	0	0	0	0	0
49	5	3	1	0	2	2	2	2	-5	0	-10	10	5
49	5	3	2	1	2	2	2	2	10	2	20	15	2
49	5	3	3	0	2	2	2	2	0	0	0	0	0
49	5	4	1	0	2	2	2	2	-5	1	20	20	0
49	5	4	2	1	2	2	2	2	10	2	-10	5	10
49	5	4	3	0	2	2	2	2	0	0	0	0	0
59	5	1	1	0	2	2	2	2	0	1	-10	5	0
59	5	1	2	1	2	2	2	2	5	0	20	20	10
59	5	1	3	0	2	2	2	2	0	0	0	0	0
59	5	2	1	0	2	2	2	2	-5	0	20	5	2
59	5	2	2	1	2	2	2	2	10	1	-10	20	5
59	5	2	3	0	2	2	2	2	0	0	0	0	0
59	5	3	1	0	2	2	2	2	-5	0	-10	10	5
59	5	3	2	1	2	2	2	2	10	2	20	15	2
59	5	3	3	0	2	2	2	2	0	0	0	0	0
59	5	4	1	0	2	2	2	2	-5	1	20	20	0
59	5	4	2	1	2	2	2	2	10	2	-10	5	10
59	5	4	3	0	2	2	2	2	0	0	0	0	0
65	5	1	1	0	2	2	2	3	0	1	-10	5	0
65	5	1	2	1	2	2	2	3	5	0	20	20	10
65	5	1	3	0	2	2	2	3	0	0	0	0	0
65	5	2	1	0	2	2	2	3	-5	0	20	5	2
65	5	2	2	1	2	2	2	3	10	1	-10	20	5
65	5	2	3	0	2	2	2	3	0	0	0	0	0
65	5	3	1	0	2	2	2	3	-5	0	-10	10	5
65	5	3	2	1	2	2	2	3	10	2	20	15	2
65	5	3	3	0	2	2	2	3	0	0	0	0	0
65	5	4	1	0	2	2	2	3	-5	1	20	20	0
65	5	4	2	0	2	2	2	3	10	2	-10	5	10
65	5	4	3	1	2	2	2	3	0	0	0	0	0
71	5	1	1	0	2	2	2	2	0	1	-10	5	0
71	5	1	2	1	2	2	2	2	5	0	20	20	10
71	5	1	3	0	2	2	2	2	0	0	0	0	0
71	5	2	1	0	2	2	2	2	-5	0	20	5	2
71	5	2	2	1	2	2	2	2	10	1	-10	20	5
71	5	2	3	0	2	2	2	2	0	0	0	0	0
71	5	3	1	0	2	2	2	2	-5	0	-10	10	5
71	5	3	2	1	2	2	2	2	10	2	20	15	2
71	5	3	3	0	2	2	2	2	0	0	0	0	0
71	5	4	1	0	2	2	2	2	-5	1	20	20	0
71	5	4	2	1	2	2	2	2	10	2	-10	5	10
71	5	4	3	0	2	2	2	2	0	0	0	0	0
84	5	1	1	0	2	2	2	2	0	1	-10	5	0
84	5	1	2	1	2	2	2	2	5	0	20	20	10
84	5	1	3	0	2	2	2	2	0	0	0	0	0
84	5	2	1	0	2	2	2	2	-5	0	20	5	2
84	5	2	2	1	2	2	2	2	10	1	-10	20	5
84	5	2	3	0	2	2	2	2	0	0	0	0	0
84	5	3	1	0	2	2	2	2	-5	0	-10	10	5
84	5	3	2	1	2	2	2	2	10	2	20	15	2
84	5	3	3	0	2	2	2	2	0	0	0	0	0
84	5	4	1	0	2	2	2	2	-5	1	20	20	0
84	5	4	2	1	2	2	2	2	10	2	-10	5	10
84	5	4	3	0	2	2	2	2	0	0	0	0	0
86	5	1	1	0	2	2	2	2	0	1	-10	5	0
86	5	1	2	1	2	2	2	2	5	0	20	20	10
86	5	1	3	0	2	2	2	2	0	0	0	0	0
86	5	2	1	0	2	2	2	2	-5	0	20	5	2
86	5	2	2	1	2	2	2	2	10	1	-10	20	5
86	5	2	3	0	2	2	2	2	0	0	0	0	0
86	5	3	1	0	2	2	2	2	-5	0	-10	10	5
86	5	3	2	1	2	2	2	2	10	2	20	15	2
86	5	3	3	0	2	2	2	2	0	0	0	0	0
86	5	4	1	0	2	2	2	2	-5	1	20	20	0
86	5	4	2	1	2	2	2	2	10	2	-10	5	10
86	5	4	3	0	2	2	2	2	0	0	0	0	0
94	5	1	1	0	2	2	2	2	0	1	-10	5	0
94	5	1	2	1	2	2	2	2	5	0	20	20	10
94	5	1	3	0	2	2	2	2	0	0	0	0	0
94	5	2	1	0	2	2	2	2	-5	0	20	5	2
94	5	2	2	1	2	2	2	2	10	1	-10	20	5
94	5	2	3	0	2	2	2	2	0	0	0	0	0
94	5	3	1	0	2	2	2	2	-5	0	-10	10	5
94	5	3	2	1	2	2	2	2	10	2	20	15	2
94	5	3	3	0	2	2	2	2	0	0	0	0	0
94	5	4	1	0	2	2	2	2	-5	1	20	20	0
94	5	4	2	1	2	2	2	2	10	2	-10	5	10
94	5	4	3	0	2	2	2	2	0	0	0	0	0
100	5	1	1	0	2	2	2	3	0	1	-10	5	0
100	5	1	2	1	2	2	2	3	5	0	20	20	10
100	5	1	3	0	2	2	2	3	0	0	0	0	0
100	5	2	1	0	2	2	2	3	-5	0	20	5	2
100	5	2	2	1	2	2	2	3	10	1	-10	20	5
100	5	2	3	0	2	2	2	3	0	0	0	0	0
100	5	3	1	0	2	2	2	3	-5	0	-10	10	5
100	5	3	2	1	2	2	2	3	10	2	20	15	2
100	5	3	3	0	2	2	2	3	0	0	0	0	0
100	5	4	1	0	2	2	2	3	-5	1	20	20	0
100	5	4	2	0	2	2	2	3	10	2	-10	5	10
100	5	4	3	1	2	2	2	3	0	0	0	0	0
105	5	1	1	0	2	2	2	2	0	1	-10	5	0
105	5	1	2	1	2	2	2	2	5	0	20	20	10
105	5	1	3	0	2	2	2	2	0	0	0	0	0
105	5	2	1	0	2	2	2	2	-5	0	20	5	2
105	5	2	2	1	2	2	2	2	10	1	-10	20	5
105	5	2	3	0	2	2	2	2	0	0	0	0	0
105	5	3	1	0	2	2	2	2	-5	0	-10	10	5
105	5	3	2	1	2	2	2	2	10	2	20	15	2
105	5	3	3	0	2	2	2	2	0	0	0	0	0
105	5	4	1	0	2	2	2	2	-5	1	20	20	0
105	5	4	2	1	2	2	2	2	10	2	-10	5	10
105	5	4	3	0	2	2	2	2	0	0	0	0	0
108	5	1	1	0	2	2	2	2	0	1	-10	5	0
108	5	1	2	1	2	2	2	2	5	0	20	20	10
108	5	1	3	0	2	2	2	2	0	0	0	0	0
108	5	2	1	0	2	2	2	2	-5	0	20	5	2
108	5	2	2	1	2	2	2	2	10	1	-10	20	5
108	5	2	3	0	2	2	2	2	0	0	0	0	0
108	5	3	1	0	2	2	2	2	-5	0	-10	10	5
108	5	3	2	1	2	2	2	2	10	2	20	15	2
108	5	3	3	0	2	2	2	2	0	0	0	0	0
108	5	4	1	0	2	2	2	2	-5	1	20	20	0
108	5	4	2	1	2	2	2	2	10	2	-10	5	10
108	5	4	3	0	2	2	2	2	0	0	0	0	0
115	5	1	1	1	1	2	2	3	0	1	-10	5	0
115	5	1	2	0	1	2	2	3	5	0	20	20	10
115	5	1	3	0	1	2	2	3	0	0	0	0	0
115	5	2	1	0	1	2	2	3	-5	0	20	5	2
115	5	2	2	1	1	2	2	3	10	1	-10	20	5
115	5	2	3	0	1	2	2	3	0	0	0	0	0
115	5	3	1	0	1	2	2	3	-5	0	-10	10	5
115	5	3	2	1	1	2	2	3	10	2	20	15	2
115	5	3	3	0	1	2	2	3	0	0	0	0	0
115	5	4	1	0	1	2	2	3	-5	1	20	20	0
115	5	4	2	0	1	2	2	3	10	2	-10	5	10
115	5	4	3	1	1	2	2	3	0	0	0	0	0
124	5	1	1	0	3	2	2	2	0	1	-10	5	0
124	5	1	2	0	3	2	2	2	5	0	20	20	10
124	5	1	3	1	3	2	2	2	0	0	0	0	0
124	5	2	1	0	3	2	2	2	-5	0	20	5	2
124	5	2	2	1	3	2	2	2	10	1	-10	20	5
124	5	2	3	0	3	2	2	2	0	0	0	0	0
124	5	3	1	0	3	2	2	2	-5	0	-10	10	5
124	5	3	2	1	3	2	2	2	10	2	20	15	2
124	5	3	3	0	3	2	2	2	0	0	0	0	0
124	5	4	1	0	3	2	2	2	-5	1	20	20	0
124	5	4	2	1	3	2	2	2	10	2	-10	5	10
124	5	4	3	0	3	2	2	2	0	0	0	0	0
126	5	1	1	0	3	3	2	2	0	1	-10	5	0
126	5	1	2	0	3	3	2	2	5	0	20	20	10
126	5	1	3	1	3	3	2	2	0	0	0	0	0
126	5	2	1	0	3	3	2	2	-5	0	20	5	2
126	5	2	2	0	3	3	2	2	10	1	-10	20	5
126	5	2	3	1	3	3	2	2	0	0	0	0	0
126	5	3	1	0	3	3	2	2	-5	0	-10	10	5
126	5	3	2	1	3	3	2	2	10	2	20	15	2
126	5	3	3	0	3	3	2	2	0	0	0	0	0
126	5	4	1	0	3	3	2	2	-5	1	20	20	0
126	5	4	2	1	3	3	2	2	10	2	-10	5	10
126	5	4	3	0	3	3	2	2	0	0	0	0	0
133	5	1	1	0	3	2	2	2	0	1	-10	5	0
133	5	1	2	0	3	2	2	2	5	0	20	20	10
133	5	1	3	1	3	2	2	2	0	0	0	0	0
133	5	2	1	0	3	2	2	2	-5	0	20	5	2
133	5	2	2	1	3	2	2	2	10	1	-10	20	5
133	5	2	3	0	3	2	2	2	0	0	0	0	0
133	5	3	1	0	3	2	2	2	-5	0	-10	10	5
133	5	3	2	1	3	2	2	2	10	2	20	15	2
133	5	3	3	0	3	2	2	2	0	0	0	0	0
133	5	4	1	0	3	2	2	2	-5	1	20	20	0
133	5	4	2	1	3	2	2	2	10	2	-10	5	10
133	5	4	3	0	3	2	2	2	0	0	0	0	0
143	5	1	1	0	2	2	2	2	0	1	-10	5	0
143	5	1	2	1	2	2	2	2	5	0	20	20	10
143	5	1	3	0	2	2	2	2	0	0	0	0	0
143	5	2	1	0	2	2	2	2	-5	0	20	5	2
143	5	2	2	1	2	2	2	2	10	1	-10	20	5
143	5	2	3	0	2	2	2	2	0	0	0	0	0
143	5	3	1	0	2	2	2	2	-5	0	-10	10	5
143	5	3	2	1	2	2	2	2	10	2	20	15	2
143	5	3	3	0	2	2	2	2	0	0	0	0	0
143	5	4	1	0	2	2	2	2	-5	1	20	20	0
143	5	4	2	1	2	2	2	2	10	2	-10	5	10
143	5	4	3	0	2	2	2	2	0	0	0	0	0
144	5	1	1	0	3	1	2	3	0	1	-10	5	0
144	5	1	2	0	3	1	2	3	5	0	20	20	10
144	5	1	3	1	3	1	2	3	0	0	0	0	0
144	5	2	1	1	3	1	2	3	-5	0	20	5	2
144	5	2	2	0	3	1	2	3	10	1	-10	20	5
144	5	2	3	0	3	1	2	3	0	0	0	0	0
144	5	3	1	0	3	1	2	3	-5	0	-10	10	5
144	5	3	2	1	3	1	2	3	10	2	20	15	2
144	5	3	3	0	3	1	2	3	0	0	0	0	0
144	5	4	1	0	3	1	2	3	-5	1	20	20	0
144	5	4	2	0	3	1	2	3	10	2	-10	5	10
144	5	4	3	1	3	1	2	3	0	0	0	0	0
150	5	1	1	0	2	3	1	2	0	1	-10	5	0
150	5	1	2	1	2	3	1	2	5	0	20	20	10
150	5	1	3	0	2	3	1	2	0	0	0	0	0
150	5	2	1	0	2	3	1	2	-5	0	20	5	2
150	5	2	2	0	2	3	1	2	10	1	-10	20	5
150	5	2	3	1	2	3	1	2	0	0	0	0	0
150	5	3	1	1	2	3	1	2	-5	0	-10	10	5
150	5	3	2	0	2	3	1	2	10	2	20	15	2
150	5	3	3	0	2	3	1	2	0	0	0	0	0
150	5	4	1	0	2	3	1	2	-5	1	20	20	0
150	5	4	2	1	2	3	1	2	10	2	-10	5	10
150	5	4	3	0	2	3	1	2	0	0	0	0	0
159	5	1	1	0	2	2	2	2	0	1	-10	5	0
159	5	1	2	1	2	2	2	2	5	0	20	20	10
159	5	1	3	0	2	2	2	2	0	0	0	0	0
159	5	2	1	0	2	2	2	2	-5	0	20	5	2
159	5	2	2	1	2	2	2	2	10	1	-10	20	5
159	5	2	3	0	2	2	2	2	0	0	0	0	0
159	5	3	1	0	2	2	2	2	-5	0	-10	10	5
159	5	3	2	1	2	2	2	2	10	2	20	15	2
159	5	3	3	0	2	2	2	2	0	0	0	0	0
159	5	4	1	0	2	2	2	2	-5	1	20	20	0
159	5	4	2	1	2	2	2	2	10	2	-10	5	10
159	5	4	3	0	2	2	2	2	0	0	0	0	0
163	5	1	1	0	3	2	2	2	0	1	-10	5	0
163	5	1	2	0	3	2	2	2	5	0	20	20	10
163	5	1	3	1	3	2	2	2	0	0	0	0	0
163	5	2	1	0	3	2	2	2	-5	0	20	5	2
163	5	2	2	1	3	2	2	2	10	1	-10	20	5
163	5	2	3	0	3	2	2	2	0	0	0	0	0
163	5	3	1	0	3	2	2	2	-5	0	-10	10	5
163	5	3	2	1	3	2	2	2	10	2	20	15	2
163	5	3	3	0	3	2	2	2	0	0	0	0	0
163	5	4	1	0	3	2	2	2	-5	1	20	20	0
163	5	4	2	1	3	2	2	2	10	2	-10	5	10
163	5	4	3	0	3	2	2	2	0	0	0	0	0
172	5	1	1	0	2	2	2	2	0	1	-10	5	0
172	5	1	2	1	2	2	2	2	5	0	20	20	10
172	5	1	3	0	2	2	2	2	0	0	0	0	0
172	5	2	1	0	2	2	2	2	-5	0	20	5	2
172	5	2	2	1	2	2	2	2	10	1	-10	20	5
172	5	2	3	0	2	2	2	2	0	0	0	0	0
172	5	3	1	0	2	2	2	2	-5	0	-10	10	5
172	5	3	2	1	2	2	2	2	10	2	20	15	2
172	5	3	3	0	2	2	2	2	0	0	0	0	0
172	5	4	1	0	2	2	2	2	-5	1	20	20	0
172	5	4	2	1	2	2	2	2	10	2	-10	5	10
172	5	4	3	0	2	2	2	2	0	0	0	0	0
173	5	1	1	0	2	2	2	2	0	1	-10	5	0
173	5	1	2	1	2	2	2	2	5	0	20	20	10
173	5	1	3	0	2	2	2	2	0	0	0	0	0
173	5	2	1	0	2	2	2	2	-5	0	20	5	2
173	5	2	2	1	2	2	2	2	10	1	-10	20	5
173	5	2	3	0	2	2	2	2	0	0	0	0	0
173	5	3	1	0	2	2	2	2	-5	0	-10	10	5
173	5	3	2	1	2	2	2	2	10	2	20	15	2
173	5	3	3	0	2	2	2	2	0	0	0	0	0
173	5	4	1	0	2	2	2	2	-5	1	20	20	0
173	5	4	2	1	2	2	2	2	10	2	-10	5	10
173	5	4	3	0	2	2	2	2	0	0	0	0	0
177	5	1	1	0	2	2	2	2	0	1	-10	5	0
177	5	1	2	1	2	2	2	2	5	0	20	20	10
177	5	1	3	0	2	2	2	2	0	0	0	0	0
177	5	2	1	0	2	2	2	2	-5	0	20	5	2
177	5	2	2	1	2	2	2	2	10	1	-10	20	5
177	5	2	3	0	2	2	2	2	0	0	0	0	0
177	5	3	1	0	2	2	2	2	-5	0	-10	10	5
177	5	3	2	1	2	2	2	2	10	2	20	15	2
177	5	3	3	0	2	2	2	2	0	0	0	0	0
177	5	4	1	0	2	2	2	2	-5	1	20	20	0
177	5	4	2	1	2	2	2	2	10	2	-10	5	10
177	5	4	3	0	2	2	2	2	0	0	0	0	0
179	5	1	1	0	2	2	2	2	0	1	-10	5	0
179	5	1	2	1	2	2	2	2	5	0	20	20	10
179	5	1	3	0	2	2	2	2	0	0	0	0	0
179	5	2	1	0	2	2	2	2	-5	0	20	5	2
179	5	2	2	1	2	2	2	2	10	1	-10	20	5
179	5	2	3	0	2	2	2	2	0	0	0	0	0
179	5	3	1	0	2	2	2	2	-5	0	-10	10	5
179	5	3	2	1	2	2	2	2	10	2	20	15	2
179	5	3	3	0	2	2	2	2	0	0	0	0	0
179	5	4	1	0	2	2	2	2	-5	1	20	20	0
179	5	4	2	1	2	2	2	2	10	2	-10	5	10
179	5	4	3	0	2	2	2	2	0	0	0	0	0
191	5	1	1	0	2	2	2	2	0	1	-10	5	0
191	5	1	2	1	2	2	2	2	5	0	20	20	10
191	5	1	3	0	2	2	2	2	0	0	0	0	0
191	5	2	1	0	2	2	2	2	-5	0	20	5	2
191	5	2	2	1	2	2	2	2	10	1	-10	20	5
191	5	2	3	0	2	2	2	2	0	0	0	0	0
191	5	3	1	0	2	2	2	2	-5	0	-10	10	5
191	5	3	2	1	2	2	2	2	10	2	20	15	2
191	5	3	3	0	2	2	2	2	0	0	0	0	0
191	5	4	1	0	2	2	2	2	-5	1	20	20	0
191	5	4	2	1	2	2	2	2	10	2	-10	5	10
191	5	4	3	0	2	2	2	2	0	0	0	0	0
199	5	1	1	0	2	2	2	2	0	1	-10	5	0
199	5	1	2	1	2	2	2	2	5	0	20	20	10
199	5	1	3	0	2	2	2	2	0	0	0	0	0
199	5	2	1	0	2	2	2	2	-5	0	20	5	2
199	5	2	2	1	2	2	2	2	10	1	-10	20	5
199	5	2	3	0	2	2	2	2	0	0	0	0	0
199	5	3	1	0	2	2	2	2	-5	0	-10	10	5
199	5	3	2	1	2	2	2	2	10	2	20	15	2
199	5	3	3	0	2	2	2	2	0	0	0	0	0
199	5	4	1	0	2	2	2	2	-5	1	20	20	0
199	5	4	2	1	2	2	2	2	10	2	-10	5	10
199	5	4	3	0	2	2	2	2	0	0	0	0	0
1	6	1	1	1	1	1	1	3	5	1	0	20	10
1	6	1	2	0	1	1	1	3	0	0	10	5	0
1	6	1	3	0	1	1	1	3	0	0	0	0	0
1	6	2	1	1	1	1	1	3	10	0	-10	15	2
1	6	2	2	0	1	1	1	3	-5	1	20	10	5
1	6	2	3	0	1	1	1	3	0	0	0	0	0
1	6	3	1	1	1	1	1	3	10	2	10	20	0
[truncated: 401 more rows]
